# Supplementary material for: Arginine methylation of the DDX5 helicase RGG/RG motif by PRMT5 regulates resolution of RNA:DNA hybrids
Source: EMBO J. 2019 Jun 21;38(15):e100986. doi: 10.15252/embj.2018100986 (PMC6669924; doi:10.15252/embj.2018100986)
Supplement: Supplementary file 2 — Dataset EV1 [file EMBJ-38-e100986-s002.xlsx]

## Sheet: Dataset EV1
Dataset EV1
PRMT5-associated proteins identified by mass spectrometry in LNCaP and PC3 cells. Total cell lysates from LNCaP and PC3 cells, respectively, were subjected to immunoprecipitation with IgG and anti-PRMT5 antibodies. The precipitated proteins were identified by mass spectrometry.

## Sheet: Sheet1
Protein IDs	Protein names	Gene names	Peptide number identified
			LNCap cells		PC3 cells
			IP: IgG	IP:PRMT5	IP: IgG	IP:PRMT5
P78347-2;P78347-4;P78347-3;P78347;Q86U51;H7BYM4;G8JLD9;Q86UP8-3;Q86UP8;Q6EKJ0	General transcription factor II-I	GTF2I	7	26	0	8
Q9Y4F5-2;Q9Y4F5;J3KQR7;E9PFC1;Q9Y4F5-3;G3V432	Centrosomal protein of 170 kDa protein B	CEP170B	0	23	0	2
Q14152;F5H335	Eukaryotic translation initiation factor 3 subunit A	EIF3A	0	23	0	16
Q9P1Y5;Q9P1Y5-2	Calmodulin-regulated spectrin-associated protein 3	CAMSAP3	0	23	0	16
O14744;O14744-2;G3V5W5;B4DX49;B4DV00;G3V580;A8MTP3;H0YJX6;G3V5L5;G3V2X6;G3V2L6;C9JSX3;H0YJD3;H0YJ77;H7BZ44;G3V5T6;G3V507;G3V2F5	Protein arginine N-methyltransferase 5;Protein arginine N-methyltransferase 5, N-terminally processed	PRMT5	0	22	0	21
P52732	Kinesin-like protein KIF11	KIF11	0	21	0	41
H0Y4R1;P12268;E7ETK5	Inosine-5-monophosphate dehydrogenase 2	IMPDH2	0	20	0	18
P46821;D6RA32;D6RA40;D6RGJ3;D6RCL2;P78559;P78559-2;J3KPX8;E9PGC8	Microtubule-associated protein 1B;MAP1B heavy chain;MAP1 light chain LC1	MAP1B	0	20	0	15
Q8WUY3-4;Q8WUY3;Q8WUY3-2;Q8WUY3-3;E9PDC2;H7BZH9;Q5JUB9;B4DSQ3;B4DJW7;Q8WUY3-5;Q5JUB8	Protein prune homolog 2	PRUNE2	0	20	0	0
I3L0N3;P46459;B4DFA2;I3L0L3;I3L2G1;K7EQD6;I3L338;I3L4Q9	Vesicle-fusing ATPase	NSF	0	18	0	18
Q01433-5;Q01433-2;Q01433;Q01433-3;Q01433-4;H0Y360;E9PIJ1;H0YCL9;E9PJF6;H0YF16	AMP deaminase 2	AMPD2	0	15	0	11
Q14C86-4;Q14C86-5;Q14C86-2;Q14C86;Q14C86-6;F8W9S7;Q14C86-3;C9IZ08;H0Y4E7;H0Y7I9;B4DGD8;B0QZ65;C9IZX9	GTPase-activating protein and VPS9 domain-containing protein 1	GAPVD1	0	15	0	30
P11940;P11940-2;E7EQV3;E7ERJ7;H0YAR2;Q9H361;H0YBN4;E5RGH3;E5RH24;E5RJB9;H0YAP2;H3BNY3;H0YB86;H0YAS6;H0YB75;Q4VXU2;H0YAS7;H3BPI5;Q4VY17;H0YC10;E5RHG7;Q96DU9;E5RGC4;E5RFD8;H0YAW6;Q5JQF8	Polyadenylate-binding protein 1	PABPC1	0	14	0	11
P98175-2;P98175;P98175-4;P98175-3	RNA-binding protein 10	RBM10	0	14	0	14
Q9UHD2;F5H206;F5H1A3;F5GZI4	Serine/threonine-protein kinase TBK1	TBK1	0	14	0	24
H3BRV0;Q99613;B5ME19;H3BPE3;H3BPE4;H3BTY8	Eukaryotic translation initiation factor 3 subunit C	EIF3C;EIF3CL	0	13	0	14
P17844;J3KTA4;B4DLW8;J3QSF1;J3QRQ7;J3QR02;J3KRX8;J3KRZ1;J3QRN5	Probable ATP-dependent RNA helicase DDX5	DDX5	3	13	3	11
Q5JP53;P07437;Q5ST81;P68371;Q9BVA1;Q13885;P04350;Q13509;A8K854;E9PBJ4;K7ESM5;Q9BUF5;G3V2A3;F5H0I4;A6NKZ8;Q5SQY0;I3L2F9;Q3ZCM7;A6NNZ2;M0R2D3;Q9H4B7;CON__ENSEMBL:ENSBTAP00000025008;G3V5W4;G3V2R8;M0R042;G3V3R4;M0QYM7;G3V2N6	Tubulin beta chain;Tubulin beta-4B chain;Tubulin beta-2B chain;Tubulin beta-2A chain;Tubulin beta-4A chain;Tubulin beta-3 chain	TUBB;TUBB4B;TUBB2B;TUBB2A;TUBB4A;TUBB3	1	12	0	9
P55884;P55884-2;C9JZG1;C9JQN7	Eukaryotic translation initiation factor 3 subunit B	EIF3B	0	12	0	10
Q9UM54-6;E7EW20;Q9UM54-5;Q9UM54-2;Q9UM54-4;Q9UM54-1;Q9UM54;Q5JVM0	Unconventional myosin-VI	MYO6	0	11	0	0
P19474;F5H012;P19474-2;H0YDP8	E3 ubiquitin-protein ligase TRIM21	TRIM21	0	11	0	11
P04264;CON__P04264;CON__H-INV:HIT000016045	Keratin, type II cytoskeletal 1	KRT1	10	11	6	13
Q5HY54;P21333-2;P21333;E9PHF0;F8WE98;H0Y5C6;O75369-5;O75369-4;O75369-6;O75369-3;O75369-2;O75369-9;O75369;O75369-8;H0Y5F3	Filamin-A	FLNA	6	11	7	33
Q08211;Q08211-2	ATP-dependent RNA helicase A	DHX9	0	11	0	12
Q14149;H0YHQ4;H0YIR5	MORC family CW-type zinc finger protein 3	MORC3	0	11	0	12
Q15208	Serine/threonine-protein kinase 38	STK38	0	11	0	11
CON__P02769			0	10	0	3
P23588;E7EX17;B4DS13;F8VP89;F8W0K0;F8VSC7;F8VX11;F8VRU1;F8VYE9	Eukaryotic translation initiation factor 4B	EIF4B	0	10	0	11
O00429-4;O00429-5;O00429-3;G8JLD5;O00429-2;O00429;J3KPI2;O00429-6;B4DGC9;F8VZ52;B4DPZ9;F8W1W3;H0YHY4;F8VR28;F8VYL3;F8VUJ9;B4DDQ3	Dynamin-1-like protein	DNM1L	0	10	0	10
P23246;P23246-2;H0Y9K7	Splicing factor, proline- and glutamine-rich	SFPQ	4	10	5	12
Q7L014;D6RJA6	Probable ATP-dependent RNA helicase DDX46	DDX46	0	10	0	14
Q9Y262;B0QY89;Q9Y262-2;B0QY90;C9JHP4;C9K0Q7;H7C3A0	Eukaryotic translation initiation factor 3 subunit L	EIF3L	0	9	0	9
F8W181;Q02878;F8VZ45;F8VR69;F8VZA3;F8VWR1	60S ribosomal protein L6	RPL6	0	9	0	8
P19338;H7BY16	Nucleolin	NCL	0	9	0	9
P60228;E5RGA2;H0YBR5;E5RIT4;E5RHS5;H0YAW4	Eukaryotic translation initiation factor 3 subunit E	EIF3E	0	9	0	5
Q5T6W5;P61978-3;P61978;P61978-2;Q5T6W2;Q5T6W1	Heterogeneous nuclear ribonucleoprotein K	HNRNPK	0	9	0	6
P62701;C9JEH7;P22090;Q8TD47;A6NH36;C9JQ55	40S ribosomal protein S4, X isoform;40S ribosomal protein S4, Y isoform 1;40S ribosomal protein S4, Y isoform 2	RPS4X;RPS4Y1;RPS4Y2	0	9	0	7
Q00839-2;Q00839;Q5RI18	Heterogeneous nuclear ribonucleoprotein U	HNRNPU	4	9	8	10
Q92499	ATP-dependent RNA helicase DDX1	DDX1	6	9	5	8
D6RAT0;P61247;D6RG13;D6RB09;D6R9B6;F5H4F9;H0Y8L7;E9PFI5;H0Y9Y4;D6RED7;D6RAS7;D6RGE0	40S ribosomal protein S3a	RPS3A	0	8	0	4
P20839;E7EQS0;P20839-3;P20839-7;P20839-5;P20839-6;P20839-2;P20839-4;C9J381;C9K0R9;C9J029;H7C5T1;H7C511	Inosine-5-monophosphate dehydrogenase 1;Inosine-5-monophosphate dehydrogenase	IMPDH1	0	8	0	8
J3KQE0;Q9UH99;Q9UH99-2;H0Y686;B0QY63;B0QY64	SUN domain-containing protein 2	SUN2	1	8	0	3
P18124;A8MUD9;C9JIJ5;C9JZ88	60S ribosomal protein L7	RPL7	0	8	0	9
P62424;Q5T8U3;Q5T8U2	60S ribosomal protein L7a	RPL7A	0	8	0	7
Q14444-2;Q14444;G3V153;E9PLA9;E9PP31	Caprin-1	CAPRIN1	4	8	1	5
Q15025-2;Q15025;E7EPY1;E7ET96;Q15025-3;E7EMV7;H0YC17;E7EW15;E7EWG2;E7EW68	TNFAIP3-interacting protein 1	TNIP1	0	8	0	11
Q9NZB2-4;Q9NZB2;Q9NZB2-6;Q9NZB2-2;Q9NZB2-5;H7C0T0;Q5T035	Constitutive coactivator of PPAR-gamma-like protein 1	FAM120A	2	8	0	4
P13645;CON__P13645;CON__P02535-1;CON__P08730-1;CON__A2A4G1;K7EPJ9;Q04695;CON__Q04695;CON__Q9QWL7;Q7Z3Y7;CON__Q148H6;CON__Q7Z3Y7;Q7Z3Z0;CON__Q7Z3Z0;Q7Z3Y8;CON__Q7Z3Y8;CON__Q9Z2K1;CON__Q3ZAW8;Q99456;CON__Q99456;Q2M2I5;CON__Q2M2I5;Q14525;CON__Q14525;Q15323;CON__Q9UE12;CON__Q15323;CON__A2A5Y0;O76013-2;CON__Q92764;C4AM86;Q14532;CON__Q14532;O76014;CON__A2AB72;Q92764;CON__Q497I4;O76015;CON__O76015;O7601…	Keratin, type I cytoskeletal 10	KRT10	8	7	3	11
Q9Y520-2;Q9Y520-3;Q9Y520-6;Q9Y520-4;E7EPN9;Q9Y520-5;Q9Y520;Q9Y520-7;H7C5N8	Protein PRRC2C	PRRC2C	0	7	0	2
E9PL09;P23396;P23396-2;E9PPU1;H0YEU2;E9PQ96;E9PSF4;E9PJH4;F2Z2S8;H0YF32;E9PK82;H0YCJ7;E9PL45;H0YES8;E9PQX2	40S ribosomal protein S3	RPS3	0	7	0	7
Q01804;G3V0I6;Q01804-3;D6RI06;Q7RTX8;Q01804-2	OTU domain-containing protein 4	OTUD4	0	7	0	11
O00571;O00571-2;B4E3C4;B4DLA0;D6RCM4;Q9NQI0-3;Q9NQI0-2;Q9NQI0-4;Q9NQI0	ATP-dependent RNA helicase DDX3X	DDX3X	3	7	3	7
O95881	Thioredoxin domain-containing protein 12	TXNDC12	0	7	0	7
P11142;P11142-2;E9PKE3;E9PN89;E9PNE6;E9PLF4;E9PQQ4;E9PQK7;E9PK54;A8K7Q2;E9PPY6;E9PI65;E9PN25;E9PM13;E9PS65	Heat shock cognate 71 kDa protein	HSPA8	4	7	0	12
P11182;Q5VVL7	Lipoamide acyltransferase component of branched-chain alpha-keto acid dehydrogenase complex, mitochondrial	DBT	0	7	0	0
P62269;J3JS69	40S ribosomal protein S18	RPS18	0	7	0	7
Q12906-5;Q12906-4;Q12906-2;Q12906-6;Q12906-3;Q12906;Q12906-7;Q96SI9-2;Q96SI9;K7ERM6;K7ENK6;K7EM82;K7EJ09;K7ER69;K7EKJ9	Interleukin enhancer-binding factor 3	ILF3	0	7	0	3
Q9BQA1;B4DP38;H0Y711	Methylosome protein 50	WDR77	0	7	0	6
Q9Y2W1	Thyroid hormone receptor-associated protein 3	THRAP3	0	7	0	6
Q9Y3I0;E7EQS9	tRNA-splicing ligase RtcB homolog	C22orf28	3	7	5	7
O15372;B3KS98;E5RJT0;E5RFW7;E5RFH0;E5RGU4	Eukaryotic translation initiation factor 3 subunit H	EIF3H	0	6	0	2
B4DTG6;Q8ND56-2;Q8ND56;K7EMZ9;I3L4Q1	Protein LSM14 homolog A	LSM14A	5	6	6	9
P35527;CON__P35527;K7EQQ3	Keratin, type I cytoskeletal 9	KRT9	7	6	2	7
E1P5S2;Q14498-3;Q14498-2;Q14498;H0Y4X3;G3XAC6;G3V5Z6;H0YJJ3;Q5QP23;G3XAP0;Q86U06-4;Q86U06-5;Q86U06-2;Q86U06;G3V546;Q5QP22;Q5QP21;Q86U06-3	RNA-binding protein 39	RBM39	2	6	3	9
Q04637-5;E7EX73;Q04637-4;E9PGM1;Q04637-3;E7EUU4;Q04637;Q04637-8;Q04637-9;C9J6B6;C9K073;C9JF13;Q04637-6;Q04637-7;C9J2Z7;F8WCF2;C9JHW9;H7C044	Eukaryotic translation initiation factor 4 gamma 1	EIF4G1	0	6	0	1
J3QQT2;J3KRX5;P18621;P18621-3;J3QS96;P18621-2;J3QLC8;J3KRB3;J3KSJ0	60S ribosomal protein L17	RPL17	0	6	2	6
P39019;M0R2L9;M0QXK4;M0QYF7;M0R140	40S ribosomal protein S19	RPS19	0	6	0	6
Q5JR95;P62241	40S ribosomal protein S8	RPS8	0	6	0	6
P67809;H0Y449;P16989-2;P16989-3;Q9Y2T7;P16989;C9J5V9	Nuclease-sensitive element-binding protein 1;Y-box-binding protein 2;Y-box-binding protein 3	YBX1;YBX2;YBX3	2	6	2	6
Q13283;F5H4D6;E5RIZ6;E5RH00;E5RI46;E5RIF8;E5RH42;Q5HYE9;E5RJU8;D6R9X5;D6R9A4;D6RBM9;D6REX8;D6RBR0;D6RE13;D6RBW8;D6RGJ4	Ras GTPase-activating protein-binding protein 1	G3BP1	0	6	0	3
Q8ND30-2;Q8ND30;E9PP16;Q8ND30-3;E9PMU1;F5GZP6;Q86W92-3;Q86W92-4;Q86W92-2;Q86W92;H0YET1;E9PMH3;H0YFE4	Liprin-beta-2	PPFIBP2	0	6	0	0
B1ANR0;Q13310-2;Q13310;Q13310-3;H0Y5F5;H0YEQ8;B1ANR1;H0YEU6;H0YCC8;P0CB38;J3KTH5	Polyadenylate-binding protein 4	PABPC4	0	5	0	2
B4DVY1;O15371;B0QYA3;B0QYA4;B0QYA5;B0QYA8;B0QYA6;B0QYA7	Eukaryotic translation initiation factor 3 subunit D	EIF3D	0	5	0	6
Q71U36-2;Q9BQE3;Q71U36;P68363;CON__ENSEMBL:ENSBTAP00000016242;F5H5D3;F8VVB9;Q13748;F8VQQ4;Q13748-2;A8MUB1;P68366;F8VRZ4;F8VS66;Q9NY65-2;Q9NY65;Q6PEY2;C9J2C0;F8VX09;F8VWV9;C9JDS9;C9K0S6;F8VRK0;C9JDL2;C9JEV8;C9JQ00;C9JJQ8	Tubulin alpha-1C chain;Tubulin alpha-1A chain;Tubulin alpha-1B chain;Tubulin alpha-3C/D chain;Tubulin alpha-4A chain	TUBA1C;TUBA1A;TUBA1B;TUBA3C;TUBA4A	0	5	1	5
H0YDD4;E9PEJ4;P10515;F5H7M3	Dihydrolipoyllysine-residue acetyltransferase component of pyruvate dehydrogenase complex, mitochondrial	DLAT	0	5	0	3
O15523;B4DXX7;B4E132;C9J8G5;C9J081	ATP-dependent RNA helicase DDX3Y	DDX3Y	2	5	0	1
P07814	Bifunctional glutamate/proline--tRNA ligase;Glutamate--tRNA ligase;Proline--tRNA ligase	EPRS	0	5	0	3
P11021	78 kDa glucose-regulated protein	HSPA5	2	5	0	2
P15880;H0YEN5;E9PQD7;E9PMM9;I3L404;E9PPT0;E9PM36	40S ribosomal protein S2	RPS2	0	5	0	5
P26368-2;P26368;K7ENG2	Splicing factor U2AF 65 kDa subunit	U2AF2	0	5	0	3
P36578;H3BM89;H3BU31;H3BTP7	60S ribosomal protein L4	RPL4	0	5	0	6
P46781;B5MCT8;C9JM19;F2Z3C0;A8MXK4	40S ribosomal protein S9	RPS9	0	5	0	5
P48634-2;P48634-3;P48634;P48634-4	Protein PRRC2A	PRRC2A	0	5	0	0
P62249;M0R210;M0R3H0;M0R1M5;Q6IPX4;M0QX76	40S ribosomal protein S16	RPS16	1	5	0	6
P63173;J3KT73;J3QL01;J3KSP2	60S ribosomal protein L38	RPL38	0	5	0	4
Q5VTE0;P68104;Q05639;A6PW80;Q5JR01	Putative elongation factor 1-alpha-like 3;Elongation factor 1-alpha 1;Elongation factor 1-alpha 2	EEF1A1P5;EEF1A1;EEF1A2	0	5	0	5
Q6Y7W6-4;Q6Y7W6;Q6Y7W6-3;I1E4Y6;E7ESB6;E9PC50;C9JHW1;C9JH18	PERQ amino acid-rich with GYF domain-containing protein 2	GIGYF2	0	5	0	2
Q9NXS2;K7EQG1	Glutaminyl-peptide cyclotransferase-like protein	QPCTL	0	5	0	2
Q9UN86-2;Q9UN86;D6RAC7;D6RB17	Ras GTPase-activating protein-binding protein 2	G3BP2	0	5	0	1
B4DJ96;O95232;J3KPP4;D6RDI2;D6RHH0	Luc7-like protein 3	LUC7L3	0	4	0	2
CON__P00761			4	4	4	4
D6RAN4;H0Y9V9;P32969;H0Y9R4;E7ESE0	60S ribosomal protein L9	RPL9	0	4	0	2
E9PPJ0;Q13435;H0YEX5;E9PIL8;E9PJT3;E9PJ04;H0YCG1	Splicing factor 3B subunit 2	SF3B2	0	4	0	3
F8VWC5;G3V203;H0YHA7;Q07020;J3QQ67;F8VYV2;F8VUA6	60S ribosomal protein L18	RPL18	0	4	0	6
K7ENA8;O75821;K7EP16;K7ER90;K7EL20;K7EL60	Eukaryotic translation initiation factor 3 subunit G	EIF3G	0	4	0	2
M0QZC5;P62280;M0R1H6	40S ribosomal protein S11	RPS11	1	4	1	3
O75533;F8WC19;O75533-2;B4DGZ4	Splicing factor 3B subunit 1	SF3B1	0	4	0	3
P05141	ADP/ATP translocase 2	SLC25A5	1	4	1	4
P26196	Probable ATP-dependent RNA helicase DDX6	DDX6	2	4	9	10
P26373;J3QSB4;P26373-2;H3BTH3	60S ribosomal protein L13	RPL13	0	4	1	5
P61353;K7ELC7;K7EQQ9;K7ERY7	60S ribosomal protein L27	RPL27	1	4	1	6
P62263;H0YB22;E5RH77	40S ribosomal protein S14	RPS14	0	4	0	4
P62851	40S ribosomal protein S25	RPS25	0	4	0	3
P62906	60S ribosomal protein L10a	RPL10A	0	4	0	6
Q13347;Q5TFK1	Eukaryotic translation initiation factor 3 subunit I	EIF3I	0	4	0	4
Q14244-3;Q14244-2;Q14244;Q14244-5;Q14244-6;Q14244-4;Q14244-7	Ensconsin	MAP7	0	4	0	3
Q15057;H7C3K3;H7C3Q8	Arf-GAP with coiled-coil, ANK repeat and PH domain-containing protein 2	ACAP2	0	4	0	2
Q15233-2;Q15233;H7C367;C9JYS8;C9IZL7;C9J4X2	Non-POU domain-containing octamer-binding protein	NONO	0	4	0	5
Q92844;E7EQA9;E7ENY2;E7EVA2;E7EW82;E7EV32;E7EMT6;H7C3L4;E7EWR8;Q92844-2;Q92844-3;E7EM55;E7ERM9;H7BZ28;E9PEK1	TRAF family member-associated NF-kappa-B activator	TANK	0	4	0	12
Q9P219;Q9P219-3;Q9P219-2	Protein Daple	CCDC88C	0	4	0	0
Q9UHX1-4;Q9UHX1-6;Q9UHX1-3;Q9UHX1-5;Q9UHX1-2;Q9UHX1;E9PQ56;H0YEM1;E9PN18;E9PL19;E9PMU7;H0YCP8	Poly(U)-binding-splicing factor PUF60	PUF60	0	4	0	5
Q9Y2H1;B4E3J8;F5H277;F5H7Z3;F5GY51;F5H5E6;F5H0V1;H0YGN4;I3L0D0	Serine/threonine-protein kinase 38-like	STK38L	0	4	0	3
O00303;B3KSH1;B4DEW9;H0YDT6;E9PQV8	Eukaryotic translation initiation factor 3 subunit F	EIF3F	0	3	0	3
Q9H0D6-2;B4DZC3;Q9H0D6	5-3 exoribonuclease 2	XRN2	0	3	0	4
B5MCW2;G5E9G0;P39023;H7C422;H7C3M2	60S ribosomal protein L3	RPL3	0	3	0	2
B8ZZF0;C9JIR6;O75688-4;O75688-2;O75688;O75688-5;E9PKB5;O75688-3;P35813-2;P35813;P35813-3;E9PL75;E9PJN3	Protein phosphatase 1B	PPM1B	0	3	0	5
CON__P02754			0	3	0	0
P02768;CON__P02768-1;H0YA55;P02768-2;C9JKR2;D6RHD5;B7WNR0;H7C013	Serum albumin	ALB	0	3	0	1
E9PH82;Q8NCA5-2;Q8NCA5;B4DT23	Protein FAM98A	FAM98A	0	3	1	3
E9PMI6;J3KN38;P54105;E9PJF4;E9PQ83	Methylosome subunit pICln	CLNS1A	0	3	0	3
F8VU65;P05388;F8VPE8;G3V210;F8VW21;Q3B7A4;F8VWS0;Q8NHW5;F8VS58;F8VQY6;F8VRK7;F8VZS0;F8VWV4	60S acidic ribosomal protein P0;60S acidic ribosomal protein P0-like	RPLP0;RPLP0P6	0	3	0	5
F8W7C6;P27635;H7C123;H7C2C5;Q96L21	60S ribosomal protein L10;60S ribosomal protein L10-like	RPL10;RPL10L	0	3	1	3
P02751-12;P02751-4;P02751-10;P02751-6;P02751-5;F8W7G7;P02751-9;P02751-14;P02751-13;P02751-8;P02751-17;P02751-3;P02751-11;P02751;P02751-7;P02751-15;H0Y7Z1;H0Y4K8;P02751-2;P02751-16	Fibronectin;Anastellin;Ugl-Y1;Ugl-Y2;Ugl-Y3	FN1	8	3	0	1
I3L3P7;P62244;I3L246;H3BN98;H3BV27;H3BT37;I3L303;H3BVC7	40S ribosomal protein S15a	RPS15A	0	3	0	3
J3KR24;P41252;Q5TCC4;Q5TCD1	Isoleucine--tRNA ligase, cytoplasmic	IARS	0	3	0	0
J3QR09;J3KTE4;P84098;J3QL15	Ribosomal protein L19;60S ribosomal protein L19	RPL19	0	3	0	2
M0R0F0;P46782;M0R0R2;M0QZN2	40S ribosomal protein S5;40S ribosomal protein S5, N-terminally processed	RPS5	0	3	0	2
O60506-4;O60506-3;O60506-2;O60506;O60506-5;F6UXX1;E7ETM7;O43390;O43390-2	Heterogeneous nuclear ribonucleoprotein Q	SYNCRIP	0	3	0	1
O95218-2;O95218	Zinc finger Ran-binding domain-containing protein 2	ZRANB2	0	3	0	0
P12236;I7HJJ0;P12235;Q9H0C2	ADP/ATP translocase 3;ADP/ATP translocase 1	SLC25A6;SLC25A4	0	3	0	3
P46777;Q5T7N0	60S ribosomal protein L5	RPL5	0	3	0	4
P52272-2;P52272;M0R019;M0R0Y6;M0QYQ7;M0R0N3;M0R2T0;M0QZM1	Heterogeneous nuclear ribonucleoprotein M	HNRNPM	1	3	0	1
P53999	Activated RNA polymerase II transcriptional coactivator p15	SUB1	0	3	0	4
P60866;P60866-2;E5RIP1;E5RJX2;G3XAN0	40S ribosomal protein S20	RPS20	1	3	0	2
P62081;B5MCP9	40S ribosomal protein S7	RPS7	0	3	0	0
P62277;J3KMX5;E9PS50	40S ribosomal protein S13	RPS13	1	3	0	5
P62314;J3QLR7;J3QLI9	Small nuclear ribonucleoprotein Sm D1	SNRPD1	0	3	0	1
P62316;K7ERG4;K7EJB5;P62316-2	Small nuclear ribonucleoprotein Sm D2	SNRPD2	0	3	0	1
P62753;A2A3R7;A2A3R5	40S ribosomal protein S6	RPS6	0	3	1	3
P62899;H7C2W9;C9JU56;B7Z4E3;P62899-3;P62899-2;B7Z4C8;B8ZZK4	60S ribosomal protein L31	RPL31	0	3	0	2
P62913;P62913-2;Q5VVC8;Q5VVC9	60S ribosomal protein L11	RPL11	0	3	0	4
Q01081;Q01081-4;Q01081-2	Splicing factor U2AF 35 kDa subunit	U2AF1	0	3	0	1
Q15393;Q15393-2;I3L4G7;H3BMB0;J3QRB2;J3QL37;Q15393-3	Splicing factor 3B subunit 3	SF3B3	0	3	0	5
Q7L2H7;H0YCQ8;B4E2Q4;J3KNJ2;E9PRY0;E9PN86	Eukaryotic translation initiation factor 3 subunit M	EIF3M	0	3	0	4
Q8TD16;Q8TD16-2;A8MVZ6;Q96G01-4;Q96G01-3;Q96G01	Protein bicaudal D homolog 2	BICD2	0	3	0	11
Q92900-2;Q92900	Regulator of nonsense transcripts 1	UPF1	0	3	0	1
Q96PK6	RNA-binding protein 14	RBM14	0	3	0	0
Q9BY77-2;Q9BY77;Q6R954;B4DMM2;F8WEE2;F8WCX5	Polymerase delta-interacting protein 3	POLDIP3	0	3	0	0
Q9H3K6;Q9H3K6-2;H3BV85;H3BTW0;H3BVE0	BolA-like protein 2	BOLA2;BOLA2B;LOC101060252	0	3	0	4
Q9NYU2-2;Q9NYU2	UDP-glucose:glycoprotein glucosyltransferase 1	UGGT1	0	3	0	1
Q9Y657;Q5JUX0;Q5JZB7;Q9BPZ2;Q99865	Spindlin-1	SPIN1	0	3	0	6
A8K855-2;A8K855	EF-hand calcium-binding domain-containing protein 7	EFCAB7	0	2	0	0
K7EMA7;P62750;H7BY10;K7EJV9;K7ERT8;A8MUS3	60S ribosomal protein L23a	RPL23A	1	2	0	2
H7BY36;Q01844-2;C9JGE3;Q01844-6;B0QYK0;Q01844-3;Q01844;Q01844-5	RNA-binding protein EWS	EWSR1	1	2	0	1
P0C0L4-2;F5GXS0;P0C0L5;P0C0L4;B0UZ83	Complement C4-B;Complement C4 beta chain;Complement C4-B alpha chain;C4a anaphylatoxin;C4b-B;C4d-B;Complement C4 gamma chain;Complement C4-A;Complement C4 beta chain;Complement C4-A alpha chain;C4a anaphylatoxin;C4b-A;C4d-A;Complement C4 gamma chain	C4B;C4A	0	2	0	2
B3KTI1;P19961;P04746;P04745;CON__Q3MHH8	Alpha-amylase 2B;Pancreatic alpha-amylase;Alpha-amylase 1	AMY2B;AMY2A;AMY1A	0	2	0	1
B4DJP7;P62318;H3BT13	Small nuclear ribonucleoprotein Sm D3	SNRPD3	0	2	0	1
J3QL05;J3KP15;B4DN89;Q01130;Q9BRL6-2;Q9BRL6	Serine/arginine-rich splicing factor 2;Serine/arginine-rich splicing factor 8	SRSF2;SFRS2;SRSF8	0	2	0	2
E7EU85;E9PFF5;P51114-3;P51114-2;B4DXZ6;P51114;P51116	Fragile X mental retardation syndrome-related protein 1;Fragile X mental retardation syndrome-related protein 2	FXR1;FXR2	0	2	0	1
B4E241;P84103	Serine/arginine-rich splicing factor 3	SRSF3	0	2	0	1
C9JEL3;B9A044;B8ZZJ9;B8ZZ50;O60573;B4E1E4;B9A023;B8ZZL3	Eukaryotic translation initiation factor 4E type 2	EIF4E2	0	2	0	1
C9JD32;B9ZVP7;J3KT29;P62829	60S ribosomal protein L23	RPL23	0	2	0	1
C9JB80;O15042-3;O15042-2;E7ET15;O15042	U2 snRNP-associated SURP motif-containing protein	U2SURP	0	2	0	1
C9JYQ9;Q6P5R6;H0Y8C2	60S ribosomal protein L22-like 1	RPL22L1	1	2	0	1
F8WBS5;F8WB72;C9K025;P18077	60S ribosomal protein L35a	RPL35A	0	2	0	3
O43709;C9K060;H7C0G4;H7C170	Uncharacterized methyltransferase WBSCR22	WBSCR22	0	2	0	0
P35908;CON__P35908;Q01546;P12035;J3QST3;CON__P12035;CON__Q01546;H0YID6;H0YI76;F5H8K9;CON__Q9R0H5;CON__P07744;P19013;CON__Q6NXH9;Q7Z794;CON__Q7Z794;CON__P19013;H0YHD9;H0YIN9;F8VS61;Q86Y46-2;Q14CN4-3;Q14CN4-2;Q14CN4;CON__Q14CN4-1;CON__Q6IME9;Q3SY84;CON__Q3SY84;Q7RTS7;CON__Q7RTS7;Q86Y46;CON__Q32MB2;F8W1S1;Q9NSB2;CON__Q9NSB2;CON__Q6ISB0	Keratin, type II cytoskeletal 2 epidermal	KRT2	3	2	0	7
P63261;P60709;CON__P60712;Q5T8M8;A6NL76;Q5T8M7;P63267;P68133;P68032;P62736;P63267-2;Q9BYX7;Q6S8J3;A5A3E0;C9JTX5;C9JUM1;C9JZR7;F8WB63;B8ZZJ2;G5E9R0;K7EM38;C9JFL5;F6UVQ4;F6QUT6;I3L3R2;E7EVS6;J3KT65;I3L3I0;I3L1U9;Q562R1;P0CG39;P0CG38	Actin, cytoplasmic 2;Actin, cytoplasmic 2, N-terminally processed;Actin, cytoplasmic 1;Actin, cytoplasmic 1, N-terminally processed;Actin, gamma-enteric smooth muscle;Actin, alpha skeletal muscle;Actin, alpha cardiac muscle 1;Actin, aortic smooth muscle;Putative beta-actin-like protein 3;POTE ankyrin domain family member E;POTE ankyrin domain family member F	ACTG1;ACTB;ACTA1;ACTG2;ACTC1;ACTA2;POTEKP;POTEE;POTEF	0	2	0	2
H0YBW1;E5RH50;Q6PKG0-3;Q6PKG0;E5RHK4;H0YAN4;H0YC73	La-related protein 1	LARP1	0	2	0	1
E5RI99;P62888	60S ribosomal protein L30	RPL30	0	2	0	2
J3QRI7;J3QQQ9;J3QQV1;E5RIT6;J3QRC4;Q9UNX3;P61254;J3KS10;J3KTJ8	60S ribosomal protein L26-like 1;60S ribosomal protein L26	RPL26;KRBA2;RPL26L1	0	2	0	4
E7EPB3;P50914	60S ribosomal protein L14	RPL14	0	2	0	2
E7EX53;E7EQV9;P61313;P61313-2;E7ENU7;E7ERA2	Ribosomal protein L15;60S ribosomal protein L15	RPL15	0	2	0	3
Q8WWY3-2;E7ESA8;Q8WWY3;E7EU94;E7ESX0;E7EN72;E7EVX8;Q8WWY3-3	U4/U6 small nuclear ribonucleoprotein Prp31	PRPF31	0	2	0	4
P62847-2;E7ETK0;P62847-3;P62847;P62847-4	40S ribosomal protein S24	RPS24	0	2	0	1
E7EUT8;Q12874	Splicing factor 3A subunit 3	SF3A3	0	2	0	0
E9PB14;O00330;E9PLU0;E9PRI6;H0YD97	Pyruvate dehydrogenase protein X component, mitochondrial	PDHX	0	2	0	0
Q86V81;E9PB61	THO complex subunit 4	ALYREF	1	2	1	1
E9PJD9;E9PLL6;P46776;E9PLX7	60S ribosomal protein L27a	RPL27A	0	2	0	2
E9PKG1;Q99873-3;Q99873-2;Q99873-4;Q99873;H7C2I1;E9PNR9;E9PQ98;E9PIX6;H0YDE4	Protein arginine N-methyltransferase 1	PRMT1	0	2	0	3
E9PKZ0;P62917;E9PP36;G3V1A1;E9PKU4	60S ribosomal protein L8	RPL8	0	2	1	2
P09651-3;P09651-2;F8W6I7;P09651;F8VTQ5;F8VZ49;Q32P51;H0YH80;F8VYN5;F8W646	Heterogeneous nuclear ribonucleoprotein A1;Heterogeneous nuclear ribonucleoprotein A1-like 2	HNRNPA1;HNRNPA1L2	0	2	0	5
Q14157-4;Q14157-1;Q14157-3;F8W726;Q14157;Q14157-5;Q5VU81;Q5VU80;Q5VU79;Q5VU78;Q5VU77	Ubiquitin-associated protein 2-like	UBAP2L	0	2	0	0
G3V1B3;M0R181;P46778	60S ribosomal protein L21	RPL21	0	2	0	2
Q9NVI7-3;H0Y2W2;Q9NVI7-2;Q5T9A4-3;Q9NVI7;Q5T9A4;A6NFL3;Q5T9A4-2;Q5SV16;Q5T2N8	ATPase family AAA domain-containing protein 3A;ATPase family AAA domain-containing protein 3B;ATPase family AAA domain-containing protein 3C	ATAD3A;ATAD3B;ATAD3C	0	2	0	0
P35637-2;P35637;H3BPE7	RNA-binding protein FUS	FUS	1	2	3	5
Q07955-3;Q07955;J3KTL2;Q07955-2;J3KSR8	Serine/arginine-rich splicing factor 1	SRSF1	0	2	0	2
K7ELX4;P22830;P22830-2;K7EPN2	Ferrochelatase, mitochondrial	FECH	0	2	0	0
K7EPT6;Q92804-2;Q92804;K7EL85	TATA-binding protein-associated factor 2N	TAF15	1	2	2	3
K7ERF1;Q9UBQ5;K7ES31;K7EMQ9;B7ZAM9;K7EK53;K7EQM4	Eukaryotic translation initiation factor 3 subunit K	EIF3K	0	2	0	3
M0QXS5;P14866;P14866-2;M0QYT0;M0R076;M0QYL7;M0R1W6	Heterogeneous nuclear ribonucleoprotein L	HNRNPL	0	2	0	5
O43143	Putative pre-mRNA-splicing factor ATP-dependent RNA helicase DHX15	DHX15	0	2	0	2
O43150-2;O43150	Arf-GAP with SH3 domain, ANK repeat and PH domain-containing protein 2	ASAP2	0	2	0	1
O95816;B4DXE2;A2A296	BAG family molecular chaperone regulator 2	BAG2	0	2	0	6
P01857;P01860;P01861	Ig gamma-1 chain C region;Ig gamma-3 chain C region	IGHG1;IGHG3	0	2	0	2
P02790	Hemopexin	HPX	0	2	0	2
P05387;H0YDD8	60S acidic ribosomal protein P2	RPLP2	0	2	0	1
P06312;P06313;P83593;P01625;P06314	Ig kappa chain V-IV region;Ig kappa chain V-IV region JI;Ig kappa chain V-IV region STH;Ig kappa chain V-IV region Len;Ig kappa chain V-IV region B17	IGKV4-1	0	2	0	1
P16403;P10412;P16402;P22492;Q02539	Histone H1.2;Histone H1.4;Histone H1.3;Histone H1t;Histone H1.1	HIST1H1C;HIST1H1E;HIST1H1D;HIST1H1T;HIST1H1A	2	2	0	1
Q68CR9;P14868;H7BZ35;C9JQM9;C9J7S3;H7C278;C9JLC1	Aspartate--tRNA ligase, cytoplasmic	DKFZp781B11202;DARS	0	2	0	3
P15924;P15924-2	Desmoplakin	DSP	1	2	0	5
P30050;P30050-2	60S ribosomal protein L12	RPL12	0	2	0	2
P40429;M0QZU1;Q6NVV1;M0QYS1	60S ribosomal protein L13a;Putative 60S ribosomal protein L13a-like MGC87657	RPL13A	0	2	1	2
P46783;F6U211;Q9NQ39	40S ribosomal protein S10;Putative 40S ribosomal protein S10-like	RPS10;RPS10P5	0	2	0	2
P55081	Microfibrillar-associated protein 1	MFAP1	0	2	0	0
P62266;D6RD47	40S ribosomal protein S23	RPS23	0	2	0	2
P62805	Histone H4	HIST1H4A	5	2	0	4
Q5T760;Q05519-2;Q05519;B4DWT1;B4DTC1;Q5T757	Serine/arginine-rich splicing factor 11	SRSF11	0	2	0	2
Q12905	Interleukin enhancer-binding factor 2	ILF2	0	2	0	1
Q13247-3;Q13247;F6T1J1;Q08170;B4DJK0;Q13247-2;B4DUA4	Serine/arginine-rich splicing factor 6;Serine/arginine-rich splicing factor 4	SRSF6;SRSF4	0	2	0	2
Q14681	BTB/POZ domain-containing protein KCTD2	KCTD2	0	2	0	2
Q52LJ0;Q52LJ0-2	Protein FAM98B	FAM98B	0	2	0	0
Q70EL1-7;Q70EL1;H7C296;R4GN32;H7C1E9;Q70EL1-9;Q70EL1-10;Q70EL1-8;E7EW90;Q70EL1-6	Inactive ubiquitin carboxyl-terminal hydrolase 54	USP54	0	2	0	0
Q71RC2-2;Q71RC2-6;Q71RC2-5;Q71RC2-3;Q71RC2;Q71RC2-4	La-related protein 4	LARP4	0	2	0	0
Q7Z417	Nuclear fragile X mental retardation-interacting protein 2	NUFIP2	0	2	0	0
Q7Z6B7-2;Q7Z6B7;G5EA48;O43295-2;O43295;O43295-3	SLIT-ROBO Rho GTPase-activating protein 1	SRGAP1	0	2	0	21
Q8N163-2;Q8N163;G3V119;H0YB24;E5RHJ4;H0YC69;E5RGU7;E5RFJ3;H0YC58	DBIRD complex subunit KIAA1967	KIAA1967	0	2	0	5
Q8NHP8;F5H5E2	Putative phospholipase B-like 2;Putative phospholipase B-like 2 32 kDa form;Putative phospholipase B-like 2 45 kDa form	PLBD2	0	2	0	1
Q99417	C-Myc-binding protein	MYCBP	0	2	0	2
Q9NUL7	Probable ATP-dependent RNA helicase DDX28	DDX28	0	2	0	0
Q9NXV2;H3BSS5	BTB/POZ domain-containing protein KCTD5	KCTD5	0	2	0	2
Q9UQ35	Serine/arginine repetitive matrix protein 2	SRRM2	0	2	0	0
Q9Y224;G3V4C6;G3V4E7;H0YJB9	UPF0568 protein C14orf166	C14orf166	2	2	2	2
Q9Y446	Plakophilin-3	PKP3	0	2	0	0
A2T926;P42167-2;G5E972;P42167;P42166	Lamina-associated polypeptide 2, isoforms beta/gamma;Thymopoietin;Thymopentin;Lamina-associated polypeptide 2, isoform alpha;Thymopoietin;Thymopentin	TMPO	0	1	0	0
Q9Y343-2;Q9Y343;A8MXB7;H0YA25	Sorting nexin-24	SNX24	0	1	0	2
Q5TEE2;B3KRS5;Q13547;Q92769;J3KPW7;E5RFI6;E5RJ04;E5RGV4;E5RHE7;E5RH52;E5RG37;E5RFP9;H3BM24;F5GXM1	Histone deacetylase;Histone deacetylase 1;Histone deacetylase 2	HDAC1;HDAC2	0	1	0	2
F5GYV5;H7BZV4;B3V0L1;F8WCT1;Q66PJ3-4;Q66PJ3-3;Q66PJ3-2;Q66PJ3;F8WEP2;Q66PJ3-5;F5H7X4	ADP-ribosylation factor-like protein 6-interacting protein 4	ARL6IP4	0	1	0	3
Q6N039;B4DE04;E9PC87;O94876	Transmembrane and coiled-coil domains protein 1	DKFZp686H13261;TMCC1	0	1	0	1
B4E1E9;Q9UBX3;Q9UBX3-2;B4DLN1	Mitochondrial dicarboxylate carrier	SLC25A10	0	1	0	0
H0YE89;B4DQQ8;Q8NFH8-3;Q8NFH8-2;Q8NFH8-4;Q8NFH8;Q96D71-2;E9PMG1;H0YDT0;J3KP76;Q96D71-3;Q96D71	RalBP1-associated Eps domain-containing protein 2;RalBP1-associated Eps domain-containing protein 1	REPS1;REPS2	0	1	0	1
G3V4M8;G3V5X6;G3V3K6;G3V251;B4DSU6;G3V555;G3V575;G3V576;P07910-4;G3V4W0;B4DY08;G3V4C1;P07910-2;G3V2Q1;P07910;G3V2H6;P07910-3;O60812	Heterogeneous nuclear ribonucleoproteins C1/C2;Heterogeneous nuclear ribonucleoprotein C-like 1	HNRNPC;HNRNPCL1	0	1	0	2
J3KT04;J3KS93;E7EMV8;J3KSN7;J3QKZ9;B4E102;J3QLN6;J3KS25;J3QR64;J3KTB5;J3QL43;J3QS69;J3KT12;P60842-2;E7EQG2;P60842;Q14240;Q14240-2;J3QQP0;E9PBH4;F8WE11;I3L3H2;P38919	Eukaryotic initiation factor 4A-I;Eukaryotic initiation factor 4A-II;Eukaryotic initiation factor 4A-III	EIF4A1;EIF4A2;EIF4A3	0	1	0	1
C9K0M0;C9JEY0;C9JE81;B5MD38;B4E2W0;P55084	Trifunctional enzyme subunit beta, mitochondrial;3-ketoacyl-CoA thiolase	HADHB	0	1	0	0
H7C463;C9J406;B9A067;Q16891-3;Q16891-2;Q16891-4;Q16891	Mitochondrial inner membrane protein	IMMT	0	1	0	0
H7C531;E9PHI9;Q6UV22;Q15008;C9IZE4	26S proteasome non-ATPase regulatory subunit 6	PSMD6	0	1	0	0
C9JU37;C9JYY4;F8W989;C9JRV0;F8WDJ5;C9J8T4;C9JYN7;C9J383;O43567	E3 ubiquitin-protein ligase RNF13	RNF13	0	1	1	1
Q16629-3;Q16629-2;Q16629-4;C9JAB2;Q16629	Serine/arginine-rich splicing factor 7	SRSF7	0	1	0	1
P82930;C9JJ19	28S ribosomal protein S34, mitochondrial	MRPS34	0	1	0	0
C9JKZ2;H7BZI1;Q02818	Nucleobindin-1	NUCB1	0	1	0	1
Q92841-1;Q92841-3;Q92841-2;C9JMU5;Q92841;H3BLZ8	Probable ATP-dependent RNA helicase DDX17	DDX17	0	1	0	2
C9JXB8;C9JNW5;P83731	60S ribosomal protein L24	RPL24	0	1	1	1
CON__ENSEMBL:ENSBTAP00000014147			0	1	1	1
CON__P02663			1	1	0	2
CON__P12763			1	1	0	0
CON__Q05B55			0	1	0	1
D3YTB1;P62910;F8W727	60S ribosomal protein L32	RPL32	0	1	0	1
P06730;P06730-3;D6RBW1;P06730-2	Eukaryotic translation initiation factor 4E	EIF4E	0	1	0	0
R4GMY8;E5RHG8;Q15369-2;Q15369	Transcription elongation factor B polypeptide 1	TCEB1	0	1	0	0
Q16637-4;Q16637-2;Q16637-3;Q16637;E7EQZ4	Survival motor neuron protein	SMN1	0	1	0	1
E7EUY0;P78527-2;P78527	DNA-dependent protein kinase catalytic subunit	PRKDC	0	1	0	1
Q7KZI7-10;Q7KZI7-13;Q7KZI7-7;Q7KZI7-2;Q7KZI7-15;Q7KZI7-5;Q7KZI7-16;Q7KZI7-4;Q7KZI7-9;Q7KZI7-12;Q7KZI7-14;Q7KZI7-3;Q7KZI7-6;Q7KZI7-11;E9PC69;Q7KZI7-8;Q7KZI7	Serine/threonine-protein kinase MARK2	MARK2	0	1	0	0
Q9Y4E8-2;Q9Y4E8-3;E9PCQ3;Q9Y4E8;F8VZG8;Q9Y4E8-4;H0YI31	Ubiquitin carboxyl-terminal hydrolase;Ubiquitin carboxyl-terminal hydrolase 15	USP15	0	1	0	1
E9PCY7;P31943;G8JLB6;E5RGV0;D6RIU0;D6RBM0;E5RGH4;E7EQJ0;D6RAM1;D6R9T0;D6RFM3;D6RIT2;D6RDU3;D6RJ04;D6RIH9;H0YAQ2;E7EN40;E5RJ94;D6R9D3;D6RF17;D6RDL0	Heterogeneous nuclear ribonucleoprotein H;Heterogeneous nuclear ribonucleoprotein H, N-terminally processed	HNRNPH1	0	1	0	1
P62861;E9PR30	40S ribosomal protein S30	FAU	0	1	0	1
E9PRU3;P30291-2;P30291	Wee1-like protein kinase	WEE1	0	1	0	0
H0Y3A0;F2Z388;P42766	60S ribosomal protein L35	RPL35	0	1	0	1
G3V1L2;F5GWV6;Q13183;Q13183-2	Solute carrier family 13 member 2	SLC13A2	1	1	1	1
F5GYQ2;J3KNG5;Q9UI30;M0R242	tRNA methyltransferase 112 homolog	TRMT112	0	1	0	0
F8VVM2;Q00325-2;Q00325	Phosphate carrier protein, mitochondrial	SLC25A3	0	1	0	1
F8WB16;Q8WZ74	Cortactin-binding protein 2	CTTNBP2	1	1	0	0
Q16630-3;F8WJN3;Q16630;Q16630-2	Cleavage and polyadenylation specificity factor subunit 6	CPSF6	0	1	0	1
G3V279;P84090	Enhancer of rudimentary homolog	ERH	1	1	1	1
H0Y3Y9;P55036;Q5VWC4;H0Y561	26S proteasome non-ATPase regulatory subunit 4	PSMD4	0	1	0	1
H0Y641;H0Y4V9;Q92615	La-related protein 4B	LARP4B	0	1	0	0
H0Y731;Q8N5Z5-2;Q8N5Z5	BTB/POZ domain-containing protein KCTD17	KCTD17	0	1	0	1
P0CW22;P08708;H0YN88;H0YK46	40S ribosomal protein S17-like;40S ribosomal protein S17	RPS17L;RPS17	0	1	0	1
P46779-4;P46779-5;H0YLP6;H0YMF4;P46779;P46779-2;P46779-3;H0YKD8	60S ribosomal protein L28	RPL28	0	1	0	3
H0YLR3;H0YMA0;P09661	U2 small nuclear ribonucleoprotein A	SNRPA1	0	1	0	0
H3BQP1;Q14694;Q14694-3;Q14694-2	Ubiquitin carboxyl-terminal hydrolase 10	USP10	0	1	0	0
Q8WWM7-6;Q8WWM7-8;Q8WWM7-5;Q8WWM7-4;Q8WWM7-9;Q8WWM7-2;H3BUF6;Q8WWM7;Q8WWM7-3;H3BSQ5;H3BUE3;H3BSK9;Q8WWM7-7	Ataxin-2-like protein	ATXN2L	0	1	0	1
P48730-2;P48730;H7BYT1;J3QQI9;B0QY36;H0Y645;B0QY35;B0QY34;P49674;H0Y2N6;J3KRM8	Casein kinase I isoform delta;Casein kinase I isoform epsilon	CSNK1D;CSNK1E	0	1	0	5
H7C086;P48047	ATP synthase subunit O, mitochondrial	ATP5O	0	1	0	0
H7C096;Q12982;Q12982-2;J3KN59	BCL2/adenovirus E1B 19 kDa protein-interacting protein 2	BNIP2	0	1	0	0
H7C2Z0;Q8NC56	LEM domain-containing protein 2	LEMD2	0	1	0	0
I3L0J9;Q6P2Q9	Pre-mRNA-processing-splicing factor 8	PRPF8	0	1	0	0
J3KSI8;J3QQS1;Q9Y2R9;J3QLS3;J3QKW2	28S ribosomal protein S7, mitochondrial	MRPS7	0	1	0	1
Q8IWX8;J3QK89	Calcium homeostasis endoplasmic reticulum protein	CHERP	0	1	0	1
J3QRX9;J3QRX4;Q9NQ92	Coordinator of PRMT5 and differentiation stimulator	COPRS	0	1	0	0
K4DI84;Q96QH2-2;Q96QH2	PML-RARA-regulated adapter molecule 1	PRAM1	1	1	1	1
K7EIY1;Q9Y421-2;K7ENN5;Q9Y421;K7ELZ8;Q9Y421-3	Protein FAM32A	FAM32A	0	1	0	2
K7EKI4;K7ELF1;K7ELQ0;Q9BYD3-2;K7ES61;Q9BYD3	39S ribosomal protein L4, mitochondrial	MRPL4	0	1	0	0
K7ELW5;K7EKJ7;P26599;P26599-2;P26599-3;A6NLN1;K7ES59	Polypyrimidine tract-binding protein 1	PTBP1	1	1	0	1
M0R0P1;M0R299;M0QXL5;M0R2Q4;P22087;M0R2U2;M0R1H0;M0R2B0;A6NHQ2;R4GMW7	rRNA 2-O-methyltransferase fibrillarin	FBL	0	1	1	3
M0QYR1;P08621-3;P08621-2;P08621	U1 small nuclear ribonucleoprotein 70 kDa	SNRNP70	0	1	0	2
M0R3D6;M0R1A7;M0R117;Q02543	60S ribosomal protein L18a	RPL18A	0	1	0	1
M0R3C0;Q13263-2;Q13263	Transcription intermediary factor 1-beta	TRIM28	0	1	0	1
O00139-2;O00139-1;O00139-5;O00139;O00139-4	Kinesin-like protein KIF2A	KIF2A	0	1	0	0
O00159-2;I3L204;I3L4D4;I3L3Y6;I3L168;I3L3F5			0	1	0	1
P01605	Ig kappa chain V-I region Lay		0	1	0	0
P01617;P01614;P06309;P06310	Ig kappa chain V-II region TEW;Ig kappa chain V-II region Cum;Ig kappa chain V-II region GM607;Ig kappa chain V-II region RPMI 6410		1	1	1	1
P01859	Ig gamma-2 chain C region	IGHG2	0	1	0	1
P02462-2;P02462	Collagen alpha-1(IV) chain;Arresten	COL4A1	0	1	0	1
P04196	Histidine-rich glycoprotein	HRG	0	1	0	1
P06727	Apolipoprotein A-IV	APOA4	1	1	1	1
Q5JPU2;Q5JPU0;Q5JPT9;Q5JPU1;P08559-3;P08559;P08559-2;P08559-4	Pyruvate dehydrogenase E1 component subunit alpha, somatic form, mitochondrial	PDHA1	0	1	0	0
P08572	Collagen alpha-2(IV) chain;Canstatin	COL4A2	0	1	0	2
P10599-2;P10599	Thioredoxin	TXN	0	1	0	0
P14678-2;P14678;P14678-3;J3QLE5;P63162;B3KVR1;A8MT02	Small nuclear ribonucleoprotein-associated proteins B and B;Small nuclear ribonucleoprotein-associated protein N;Small nuclear ribonucleoprotein-associated protein	SNRPB;SNRPN	0	1	0	2
P17066;P48741	Heat shock 70 kDa protein 6;Putative heat shock 70 kDa protein 7	HSPA6;HSPA7	0	1	0	1
P21796	Voltage-dependent anion-selective channel protein 1	VDAC1	0	1	0	0
P30041	Peroxiredoxin-6	PRDX6	0	1	0	0
P31942-3;P31942-2;P31942;P31942-6;P31942-5;P31942-4;B4DHY1	Heterogeneous nuclear ribonucleoprotein H3	HNRNPH3	0	1	0	2
P41091;H7BZU1;Q2VIR3-2;F8W810;Q2VIR3	Eukaryotic translation initiation factor 2 subunit 3;Putative eukaryotic translation initiation factor 2 subunit 3-like protein	EIF2S3;EIF2S3L	0	1	0	1
Q5T4L4;P42677;Q71UM5;C9JLI6;H0YMV8	40S ribosomal protein S27;40S ribosomal protein S27-like	RPS27;RPS27L	0	1	0	1
P47914	60S ribosomal protein L29	RPL29	0	1	0	1
P49207	60S ribosomal protein L34	RPL34	0	1	0	2
P51786	Zinc finger protein 157	ZNF157	1	1	1	1
P51991-2;P51991	Heterogeneous nuclear ribonucleoprotein A3	HNRNPA3	0	1	0	1
P61981	14-3-3 protein gamma;14-3-3 protein gamma, N-terminally processed	YWHAG	0	1	0	1
P62258-2;P62258;K7EM20;B4DJF2;I3L3T1;K7EIT4	14-3-3 protein epsilon	YWHAE	0	1	0	3
P62273;P62273-2	40S ribosomal protein S29	RPS29	0	1	0	1
P62854;Q5JNZ5	40S ribosomal protein S26;Putative 40S ribosomal protein S26-like 1	RPS26;RPS26P11	0	1	0	2
P62857	40S ribosomal protein S28	RPS28	0	1	0	1
Q59GN2;P62891	Putative 60S ribosomal protein L39-like 5;60S ribosomal protein L39	RPL39P5;RPL39	1	1	1	1
Q96FJ2;P63167	Dynein light chain 2, cytoplasmic;Dynein light chain 1, cytoplasmic	DYNLL2;DYNLL1	0	1	0	1
P98179	Putative RNA-binding protein 3	RBM3	0	1	0	0
Q05193-5;Q05193-3;Q05193-4;Q05193-2;Q05193;Q6P2G1;E5RHK8;Q9UQ16-2;Q9UQ16-3;P50570-3;P50570-2;Q9UQ16;K7ESI9;P50570-4;P50570;F5H4R9;Q9UQ16-4	Dynamin-1;Dynamin-3;Dynamin-2	DNM1;DNM3;DNM2	0	1	0	2
Q06830	Peroxiredoxin-1	PRDX1	0	1	0	0
Q08379-2;Q9NVV4-2;Q08379	Golgin subfamily A member 2	GOLGA2	0	1	0	1
Q09161	Nuclear cap-binding protein subunit 1	NCBP1	0	1	0	0
Q13243-3;Q13243	Serine/arginine-rich splicing factor 5	SRSF5	0	1	0	0
Q15311	RalA-binding protein 1	RALBP1	0	1	0	1
Q16769;B5MCZ9;Q16769-2;C9JS14	Glutaminyl-peptide cyclotransferase	QPCT	0	1	0	4
Q1KMD3	Heterogeneous nuclear ribonucleoprotein U-like protein 2	HNRNPUL2	0	1	0	0
Q5M775-5;Q5M775-3;Q5M775-2;Q5M775-4;Q5M775	Cytospin-B	SPECC1	1	1	1	1
Q68CR7	Leucine-rich repeat-containing protein 66	LRRC66	0	1	0	0
Q6AHZ1	Zinc finger protein 518A	ZNF518A	1	1	1	1
Q6NXR0	Interferon-inducible GTPase 5	IRGC	0	1	0	0
Q701N4	Keratin-associated protein 5-2	KRTAP5-2	0	1	1	1
Q70EL4-4;Q70EL4	Ubiquitin carboxyl-terminal hydrolase 43	USP43	0	1	0	0
Q86VH2-2;Q86VH2	Kinesin-like protein KIF27	KIF27	1	1	0	0
Q8NAV1	Pre-mRNA-splicing factor 38A	PRPF38A	0	1	0	0
Q8WVK2	U4/U6.U5 small nuclear ribonucleoprotein 27 kDa protein	SNRNP27	0	1	0	1
Q8WXD5	Gem-associated protein 6	GEMIN6	0	1	0	0
Q92522	Histone H1x	H1FX	0	1	0	1
Q92698	DNA repair and recombination protein RAD54-like	RAD54L	0	1	0	0
Q96DG6	Carboxymethylenebutenolidase homolog	CMBL	0	1	0	0
Q96HS1-2;Q96HS1	Serine/threonine-protein phosphatase PGAM5, mitochondrial	PGAM5	0	1	0	2
Q9BS26	Endoplasmic reticulum resident protein 44	ERP44	0	1	0	0
Q9BUA3;H0YGK9;H0YGY5	Uncharacterized protein C11orf84	C11orf84	0	1	0	2
Q9HBH1	Peptide deformylase, mitochondrial	PDF	0	1	0	0
Q9NWB6	Arginine and glutamate-rich protein 1	ARGLU1	0	1	0	1
Q9P0L9-4;Q9P0L9-3;Q9P0L9-2;Q9P0L9	Polycystic kidney disease 2-like 1 protein	PKD2L1	0	1	0	0
Q9P126-2;Q9P126	C-type lectin domain family 1 member B	CLEC1B	0	1	0	1
Q9P270	SLAIN motif-containing protein 2	SLAIN2	0	1	0	0
Q9P2R3;Q9P2R3-2;Q9P2R3-4;I3L1Z9;I3L3P8	Ankyrin repeat and FYVE domain-containing protein 1	ANKFY1	0	1	0	3
Q9Y383;F8WB41;F8WEU3	Putative RNA-binding protein Luc7-like 2	LUC7L2	0	1	0	1
Q9Y3U8;J3KTD3;J3QSB5	60S ribosomal protein L36	RPL36	0	1	0	2
Q9Y6R7	IgGFc-binding protein	FCGBP	0	1	0	0
REV__E9PIE7;REV__Q8N6T0-3;REV__Q8N6T0			1	1	0	1
REV__Q15149-7;REV__Q15149-8;REV__Q15149-9;REV__Q15149-5;REV__Q15149-4;REV__Q15149-6;REV__Q15149-3;REV__Q15149-2;REV__Q15149			0	1	0	0
REV__Q6ZSH4			0	1	0	0
A6NDI8;E7EPS2;E7EUZ1;Q9UBN7;B4DZH6;C9J172;E9PEH1;E7EP63;E7ER52;Q9UBN7-2	Histone deacetylase 6	HDAC6	0	0	0	2
Q13813-3;Q13813;Q13813-2;A6NG51	Spectrin alpha chain, non-erythrocytic 1	SPTAN1	0	0	0	21
A8MUN0;Q6L8H1	Keratin-associated protein 5-4	KRTAP5-4	1	0	0	0
B4DI16;B4DY91;O60825-2;B0FLL2;O60825;Q4VBA9;B4DUN5;Q5XLC2;Q64EX5;B7Z5C3;Q66S35;Q16877;P16118	6-phosphofructo-2-kinase/fructose-2,6-bisphosphatase 2;6-phosphofructo-2-kinase;Fructose-2,6-bisphosphatase	PFKFB2	0	0	0	1
F5H1I8;B1AHC9;B1AHC8;P12956	X-ray repair cross-complementing protein 6	XRCC6	0	0	0	3
B3KRG5;H3BUY5;H0Y6E7;H3BT71;P38159-2;Q96E39;P38159	RNA binding motif protein, X-linked-like-1;RNA-binding motif protein, X chromosome;RNA-binding motif protein, X chromosome, N-terminally processed	RBMX;RBMXL1	0	0	0	1
K7EMV3;B4DEB1;K7EK07;Q71DI3;Q16695;P84243;P68431;K7ES00;K7EP01;Q6NXT2	Histone H3;Histone H3.2;Histone H3.1t;Histone H3.3;Histone H3.1;Histone H3.3C	H3F3B;H3F3A;HIST2H3A;HIST3H3;HIST1H3A;H3F3C	2	0	0	1
B4DRK6;B4DGS2;B4DX41;E7ET86;Q8IVW4	Cyclin-dependent kinase-like 3	CDKL3	1	0	0	0
B4DZL1;B4DJK2;Q9NXE8	Pre-mRNA-splicing factor CWC25 homolog	CWC25	0	0	0	1
B4DN45;Q00266;P31153	S-adenosylmethionine synthase;S-adenosylmethionine synthase isoform type-1;S-adenosylmethionine synthase isoform type-2	MAT2A;MAT1A	0	0	0	1
B4DNY1;P78332-2;F8WCA5;E9PGM9;P78332	RNA-binding protein 6	RBM6	0	0	0	2
B4DPM9;P34896-2;P34896;P34896-3;G3V2D2;G3V540;G3V5L0;G3V2Y4;G3V4W5;P34897-3;P34897-2;P34897	Serine hydroxymethyltransferase;Serine hydroxymethyltransferase, cytosolic	SHMT1	3	0	3	0
B4DST5;Q9H3S7	Tyrosine-protein phosphatase non-receptor type 23	PTPN23	0	0	0	1
B7Z2V9;B7Z1T4;Q15438-2;Q15438;Q99418-2;O43739-2;Q99418;O43739;J3KQA6	Cytohesin-1;Cytohesin-2;Cytohesin-3	CYTH3;CYTH1;CYTH2	0	0	0	1
Q5JUV6;B7Z382;P49902	Cytosolic purine 5-nucleotidase	NT5C2	0	0	0	1
Q9BUJ2-3;Q9BUJ2-4;B7Z4B8;Q9BUJ2-2;Q9BUJ2;M0QYZ0;M0R3F1;M0R203;M0QZV6;M0R0K8	Heterogeneous nuclear ribonucleoprotein U-like protein 1	HNRNPUL1	0	0	0	3
F5H4R7;J3KTM9;B7ZAV6;Q14974	Importin subunit beta-1	KPNB1	0	0	0	1
Q71UI9-2;C9J0D1;Q71UI9;P0C0S5;C9J386;Q71UI9-3;Q71UI9-4	Histone H2A;Histone H2A.V;Histone H2A.Z	H2AFV;H2AFZ	1	0	0	0
C9J4Z3;P61513	60S ribosomal protein L37a	RPL37A	0	0	0	1
P02679-2;C9JEU5;P02679;C9JC84	Fibrinogen gamma chain	FGG	0	0	0	2
CON__ENSEMBL:ENSBTAP00000024462;CON__ENSEMBL:ENSBTAP00000024466			0	0	2	0
CON__ENSEMBL:ENSBTAP00000038253			0	0	0	1
CON__P01966			0	0	0	1
P05787;CON__P05787;P05787-2;CON__H-INV:HIT000292931;F8VUG2;F8W1U3;F8VRG4;Q9H552;CON__Q9H552;F8VP67;CON__REFSEQ:XP_092267;F8VQY3	Keratin, type II cytoskeletal 8	KRT8	0	0	3	8
P08729;CON__Q3KNV1;CON__P08729;CON__Q9DCV7	Keratin, type II cytoskeletal 7	KRT7	0	0	0	3
P08779;CON__P08779;P02533;CON__P02533;P19012;CON__P19012	Keratin, type I cytoskeletal 16;Keratin, type I cytoskeletal 14;Keratin, type I cytoskeletal 15	KRT16;KRT14;KRT15	1	0	0	0
Q5TCI8;D6RAQ3;P02545-2;P02545-4;Q6UYC3;P02545-3;P02545;H0YAB0	Prelamin-A/C;Lamin-A/C	LMNA	0	0	0	1
D6REM4;E7ETM0;Q71TU5;P48729;P48729-2;Q8N752;H0Y9X2	Casein kinase I isoform alpha;Casein kinase I isoform alpha-like	CSNK1A1;CSNK1A1L	0	0	0	3
E7EQD9;O43795-2;E9PDF6;O43795	Unconventional myosin-Ib	MYO1B	0	0	0	2
Q13428-8;Q13428-7;E7ETY2;Q13428-3;Q13428-2;J3KQ96;Q13428-6;Q13428;Q13428-4;E9PHK9	Treacle protein	TCOF1	0	0	0	2
E7EWK3;Q9H2U1-3;Q9H2U1-2;F5GZS0;Q9H2U1	Probable ATP-dependent RNA helicase DHX36	DHX36	0	0	0	1
F8W1N5;F8VZJ2;F8VNW4;F8W0W4;H0YHX9;Q13765;Q13765-2;E9PAV3	Nascent polypeptide-associated complex subunit alpha	NACA	0	0	0	1
E9PBF6;P20700	Lamin-B1	LMNB1	1	0	0	0
E9PFQ4;Q86SQ0-2;Q86SQ0-3;Q86SQ0	Pleckstrin homology-like domain family B member 2	PHLDB2	0	0	0	1
F5GWG3;Q8NFJ5	Retinoic acid-induced protein 3	GPRC5A	0	0	0	1
O94915;F5GX82;F2Z2S2;D6RJI4;H0Y9X0;Q5TBA9	Protein furry homolog-like	FRYL	0	0	0	2
J3KT41;F5H376;Q9C0H9-2;Q9C0H9;Q9C0H9-5;J3KRM1	SRC kinase signaling inhibitor 1	SRCIN1	0	0	0	1
F5H3T8;P54136-2;P54136	Arginine--tRNA ligase, cytoplasmic	RARS	0	0	0	1
F5H515;Q8IVF4	Dynein heavy chain 10, axonemal	DNAH10	1	0	1	0
F8VZY9;P05783;CON__H-INV:HIT000015463	Keratin, type I cytoskeletal 18	KRT18	1	0	0	5
Q6XPS3-4;G3V171;Q6XPS3-5;Q6XPS3-3;Q6XPS3-2;Q6XPS3	Phosphatidylinositol 3,4,5-trisphosphate 3-phosphatase TPTE2	TPTE2	0	0	0	1
G3V1B8;H0YEB6;O60232	Sjoegren syndrome/scleroderma autoantigen 1	SSSCA1	0	0	0	1
H0YJW7;H0YJ40;G3V4X6;Q9GZT3-2;Q9GZT3;G3V2S9	SRA stem-loop-interacting RNA-binding protein, mitochondrial	SLIRP	0	0	0	1
G3V360;Q13017-4		ARHGAP5	1	0	0	0
H0YAT1;Q9H788-2;Q9H788	SH2 domain-containing protein 4A	SH2D4A	0	0	0	1
H0YMM1;H0YKS4;H0YMD0;H0YMU9;H0YN42;P07355;P07355-2;H0YKZ7;H0YLV6;H0YMT9;H0YKX9;H0YMW4;H0YNP5;H0YM50;A6NMY6;H0YLE2;H0YN52;H0YMD9;H0YNA0;H0YKV8;H0YKL9;H0YN28;H0YL33	Annexin;Annexin A2;Putative annexin A2-like protein	ANXA2;ANXA2P2	0	0	0	2
H3BS21;Q0VAC5;J3QLC9;J3QR68;P00738	Haptoglobin;Haptoglobin alpha chain;Haptoglobin beta chain	HP	0	0	0	1
Q9UJV9;J3KNN5;H0Y8L8	Probable ATP-dependent RNA helicase DDX41	DDX41	0	0	0	2
Q14192;J3KNW4	Four and a half LIM domains protein 2	FHL2	0	0	0	2
K7EKP1;K7ERI9;P02654;K7EJI9;K7ELM9;K7EPF9	Apolipoprotein C-I;Truncated apolipoprotein C-I	APOC1	0	0	0	0
Q96CP6-2;Q96CP6-3;Q96CP6;M0QZ12;J3KR86;M0R0J9;E9PRD6;Q3KR37-2;Q3KR37;J3KNL5;E7EPH8	GRAM domain-containing protein 1A	GRAMD1A	0	0	0	4
Q6ZSZ5-2;M0R150;Q6ZSZ5;M0QZS0	Rho guanine nucleotide exchange factor 18	ARHGEF18	0	0	0	2
M0R2P6;Q8TBC3;M0R0S1;Q8TBC3-2;M0R2U6;M0QZF2;M0QYJ9;M0R0K4;M0QYB1;M0R0E3;M0R0S2;M0R204;M0R1G0;M0QZE8;H0Y5P8;M0QZF4	SH3KBP1-binding protein 1	SHKBP1	0	0	0	4
O43809;H3BV41;H3BND3	Cleavage and polyadenylation specificity factor subunit 5	NUDT21	0	0	0	1
O60256;I3L4G9;I3L0S1;E7EPA1;B4E329;O60256-3;O60256-2;I3L331;I3L164;C9JDH0;E7EW35;C9JDU5;C9JJS3;C9K0K7	Phosphoribosyl pyrophosphate synthase-associated protein 2	PRPSAP2	0	0	0	2
O75367-2;O75367-3;O75367;D6RCF2;B4DJC3;Q9P0M6	Core histone macro-H2A.1;Histone H2A	H2AFY	3	0	0	0
P00352;Q5SYQ7;Q5SYQ9;Q5SYQ8	Retinal dehydrogenase 1	ALDH1A1	0	0	0	2
P01024	Complement C3;Complement C3 beta chain;Complement C3 alpha chain;C3a anaphylatoxin;Acylation stimulating protein;Complement C3b alpha chain;Complement C3c alpha chain fragment 1;Complement C3dg fragment;Complement C3g fragment;Complement C3d fragment;Complement C3f fragment;Complement C3c alpha chain fragment 2	C3	0	0	0	1
P01608	Ig kappa chain V-I region Roy		0	0	0	1
P01621	Ig kappa chain V-III region NG9		0	0	0	1
P02671-2;P02671	Fibrinogen alpha chain;Fibrinopeptide A;Fibrinogen alpha chain	FGA	0	0	0	3
P04275	von Willebrand factor;von Willebrand antigen 2	VWF	0	0	0	1
P06748-3;P06748-2;P06748;E5RGW4	Nucleophosmin	NPM1	2	0	0	1
Q8N257;Q16778;P33778;P23527;P06899;Q6DRA6;Q6DN03;Q96A08	Histone H2B type 3-B;Histone H2B type 2-E;Histone H2B type 1-B;Histone H2B type 1-O;Histone H2B type 1-J;Putative histone H2B type 2-D;Putative histone H2B type 2-C	HIST3H2BB;HIST2H2BE;HIST1H2BB;HIST1H2BO;HIST1H2BJ;HIST2H2BD;HIST2H2BC	2	0	0	1
P08107-2;P08107;E7EP94;Q5SP16	Heat shock 70 kDa protein 1A/1B	HSPA1A	0	0	0	5
Q99878;Q96KK5;Q9BTM1;Q16777;Q6FI13;P20671;P0C0S8;Q9BTM1-2;H0YFX9;Q93077;Q7L7L0;P04908;Q96QV6;P16104;Q71UI9-5;Q8IUE6	Histone H2A type 1-J;Histone H2A type 1-H;Histone H2A.J;Histone H2A type 2-C;Histone H2A type 2-A;Histone H2A type 1-D;Histone H2A type 1;Histone H2A;Histone H2A type 1-C;Histone H2A type 3;Histone H2A type 1-B/E;Histone H2A type 1-A;Histone H2A.x	HIST1H2AJ;HIST1H2AH;H2AFJ;HIST2H2AC;HIST2H2AA3;HIST1H2AD;HIST1H2AG;HIST1H2AC;HIST3H2A;HIST1H2AB;HIST1H2AA;H2AFX	1	0	0	0
P11908;P11908-2;A6NMS2;D3YTJ7	Ribose-phosphate pyrophosphokinase 2	PRPS2	0	0	0	1
P16401	Histone H1.5	HIST1H1B	2	0	0	0
P17707;B4DZ60;A6NNH3	S-adenosylmethionine decarboxylase proenzyme;S-adenosylmethionine decarboxylase alpha chain;S-adenosylmethionine decarboxylase beta chain	AMD1	0	0	0	2
P60891;P21108;B1ALA7;H7C540;B1ALA9;B4DNL6	Ribose-phosphate pyrophosphokinase 1;Ribose-phosphate pyrophosphokinase 3;Ribose-phosphate pyrophosphokinase	PRPS1;PRPS1L1;PRPS2	0	0	0	1
P23458	Tyrosine-protein kinase JAK1	JAK1	0	0	0	6
P42704;C9JCA9;B8ZZ38	Leucine-rich PPR motif-containing protein, mitochondrial	LRPPRC	0	0	0	5
P49756	RNA-binding protein 25	RBM25	0	0	0	1
P54652	Heat shock-related 70 kDa protein 2	HSPA2	0	0	0	1
P60903	Protein S100-A10	S100A10	0	0	0	1
Q01082;Q01082-3;Q01082-2;F8W6C1;P11277-3;P11277;P11277-2	Spectrin beta chain, non-erythrocytic 1	SPTBN1	0	0	0	16
Q09666	Neuroblast differentiation-associated protein AHNAK	AHNAK	0	0	0	3
Q14164-2;Q14164	Inhibitor of nuclear factor kappa-B kinase subunit epsilon	IKBKE	0	0	0	4
Q14582	Max dimerization protein 4	MXD4	0	0	0	1
Q14764;H3BUK7;H3BNF6;H3BRL2;H3BQK6;H3BP76;H3BPZ2;H3BNF2;H3BUP3;H3BQE7	Major vault protein	MVP	0	0	0	25
Q14814-4;Q14814	Myocyte-specific enhancer factor 2D	MEF2D	1	0	1	0
Q15046;H3BRC9;J3KRL2;H3BPV7;H3BVA8;Q15046-2	Lysine--tRNA ligase	KARS	0	0	0	2
Q16795;H3BRM9	NADH dehydrogenase [ubiquinone] 1 alpha subcomplex subunit 9, mitochondrial	NDUFA9	0	0	0	2
Q5W015;Q16875-2;Q16875;Q5VX20;F2Z2I2;Q16875-3;B7Z955;H0Y483;F5H5L1;Q9H178	6-phosphofructo-2-kinase/fructose-2,6-bisphosphatase 3;6-phosphofructo-2-kinase;Fructose-2,6-bisphosphatase	PFKFB3	0	0	0	9
Q5SWX8-4;Q5SWX8;Q5SWX8-3;Q5SWX8-2	Protein odr-4 homolog	ODR4	0	0	0	3
Q5T7B8-2;Q5T7B8	Kinesin-like protein KIF24	KIF24	1	0	0	0
Q6NZI2;Q6NZI2-2	Polymerase I and transcript release factor	PTRF	0	0	0	2
Q6UX53	Methyltransferase-like protein 7B	METTL7B	1	0	0	0
R4GMP4;Q6ZR37	Pleckstrin homology domain-containing family G member 7	PLEKHG7	0	0	0	0
Q7Z333-3;Q7Z333;Q7Z333-4	Probable helicase senataxin	SETX	0	0	1	0
Q8IVE3-3;Q8IVE3	Pleckstrin homology domain-containing family H member 2	PLEKHH2	0	0	0	1
Q8IVF2-3;Q8IVF2	Protein AHNAK2	AHNAK2	0	0	0	0
Q96AG4	Leucine-rich repeat-containing protein 59	LRRC59	0	0	0	2
Q96MT8-2;Q96MT8	Centrosomal protein of 63 kDa	CEP63	1	0	0	0
Q99832-3;Q99832;F8WAM2;Q99832-2;B7Z1C9;F5GZK5;Q99832-4	T-complex protein 1 subunit eta	CCT7	0	0	0	2
Q9BRS2	Serine/threonine-protein kinase RIO1	RIOK1	0	0	0	4
Q9H706-2;Q9H706-3;Q9H706	GRB2-associated and regulator of MAPK protein	GAREM	0	0	0	1
Q9NPA2	Matrix metalloproteinase-25	MMP25	1	0	0	0
Q9NQ29-2;Q9NQ29;A8MYV2;Q9NQ29-3;B8ZZ10;B8ZZ09;F8WBC1;F2Z322	Putative RNA-binding protein Luc7-like 1	LUC7L	0	0	0	3
Q9NWU2	Glucose-induced degradation protein 8 homolog	GID8	0	0	0	1
Q9NYF8-4;Q9NYF8-2;Q9NYF8;Q9NYF8-3;E9PK91;B0AZU3;H0YF14;E9PJA7;E9PK09;E9PQN2;E9PKI6;H0YF00;H0YF63	Bcl-2-associated transcription factor 1	BCLAF1	0	0	0	3
Q9NZI8;Q9NZI8-2;O00425;O00425-2;Q9Y6M1-5;Q9Y6M1-6;Q9Y6M1-3;Q9Y6M1-4;Q9Y6M1-1;Q9Y6M1;F8W930	Insulin-like growth factor 2 mRNA-binding protein 1;Insulin-like growth factor 2 mRNA-binding protein 3	IGF2BP1;IGF2BP3	0	0	0	4
Q9NZR2	Low-density lipoprotein receptor-related protein 1B	LRP1B	0	0	1	0
Q9UKK3	Poly [ADP-ribose] polymerase 4	PARP4	0	0	0	4
Q9Y383-3;Q9Y383-2;Q96HJ9-2;C9JWT3;B8ZZ12			1	0	1	0
Q9Y597-2;Q9Y597;Q9Y597-3	BTB/POZ domain-containing protein KCTD3	KCTD3	0	0	0	3
Q9Y6Y0;H0Y5Y2;A8MVR0	Influenza virus NS1A-binding protein	IVNS1ABP	0	0	0	1
REV__O43301			0	0	1	0
