# Supplementary material for: Arginine methylation of the DDX5 helicase RGG/RG motif by PRMT5 regulates resolution of RNA:DNA hybrids
Source: EMBO J. 2019 Jun 21;38(15):e100986. doi: 10.15252/embj.2018100986 (PMC6669924; doi:10.15252/embj.2018100986)
Supplement: Supplementary file 3 — Dataset EV2 [file EMBJ-38-e100986-s003.xlsx]

## Sheet: Dataset EV2
Dataset EV2
Identification of DDX5-interacting proteins by SILAC and MS/MS analysis
U2OS cells with Flag-DDX5 stable expression and transient expression, respectively, were grown in standard heavy (Lys4/Arg6) SILAC medium and the control U2OS cells in light medium (Lys0/Arg0). The cells were lysed and subjected to immunoprecipitation with anti-Flag antibody and the bound proteins were subjected to SILAC analysis. The ratio of heavy to light (Ratio H/L) was shown.

## Sheet: stable expression
Protein IDs	Majority protein IDs	Protein names	Gene names	Peptides	Mol. weight [kDa]	Sequence length	Ratio H/L
P17844;J3KTA4;B4DLW8;J3QSF1;J3QRQ7;J3KRX8;J3QR02;J3KRZ1;J3QRN5	P17844;J3KTA4;B4DLW8	Probable ATP-dependent RNA helicase DDX5	DDX5	30	69.147	614	8.2708
P78371-2;P78371;F5GWF6;F8VQ14	P78371-2;P78371;F5GWF6;F8VQ14	T-complex protein 1 subunit beta	CCT2	8	52.717	488	4.5833
B4DUR8;P49368-2;P49368;Q5SZX6;E9PQ35;Q5SZW8;E9PRC8	B4DUR8;P49368-2;P49368	T-complex protein 1 subunit gamma	CCT3	7	55.674	500	4.2868
Q92841-1;Q92841-3;Q92841;H3BLZ8;Q92841-2;C9JMU5;G5E9L5	Q92841-1;Q92841-3;Q92841;H3BLZ8;Q92841-2;C9JMU5	Probable ATP-dependent RNA helicase DDX17	DDX17	17	72.371	650	4.0457
P40227;B4DPJ8;P40227-2	P40227;B4DPJ8;P40227-2	T-complex protein 1 subunit zeta	CCT6A	7	58.024	531	4.0447
B7Z9L0;P50991-2;P50991;B7Z2F4	B7Z9L0;P50991-2;P50991;B7Z2F4	T-complex protein 1 subunit delta	CCT4	6	52.33	483	3.9471
P17987;F5H282;E7EQR6;E7ERF2;F5H676;F5H136;F5H726;F5GZI8;F5GZ03;F5GYL4	P17987;F5H282;E7EQR6;E7ERF2	T-complex protein 1 subunit alpha	TCP1	9	60.343	556	3.9335
Q9H0D6;Q9H0D6-2;B4DZC3	Q9H0D6;Q9H0D6-2;B4DZC3	5-3 exoribonuclease 2	XRN2	4	108.58	950	3.9236
P50990;B4DEM7;H7C4C8;B4DQH4	P50990;B4DEM7;H7C4C8;B4DQH4	T-complex protein 1 subunit theta	CCT8	9	59.62	548	3.8333
Q99832-3;Q99832;Q99832-2;B7Z1C9;F5GZK5;Q99832-4;F8WAM2	Q99832-3;Q99832;Q99832-2;B7Z1C9;F5GZK5;Q99832-4	T-complex protein 1 subunit eta	CCT7	6	54.804	499	3.5219
P48643;B7ZAR1;E9PCA1;E7ENZ3;B4DYD8;D6RIZ7;H0Y914	P48643;B7ZAR1;E9PCA1;E7ENZ3;B4DYD8	T-complex protein 1 subunit epsilon	CCT5	9	59.67	541	3.3676
P11142;P11142-2;E9PKE3;E9PN89;E9PNE6;E9PLF4;E9PQQ4;E9PQK7;E9PK54;E9PPY6;E9PN25;E9PI65;A8K7Q2;P54652;E9PM13;E9PS65	P11142;P11142-2;E9PKE3;E9PN89;E9PNE6;E9PLF4;E9PQQ4;E9PQK7;E9PK54	Heat shock cognate 71 kDa protein	HSPA8	17	70.897	646	3.2386
Q9Y6M1-5;Q9Y6M1-6;Q9Y6M1-3;Q9Y6M1-4;Q9Y6M1-1;Q9Y6M1;F8W930;O00425-2	Q9Y6M1-5;Q9Y6M1-6;Q9Y6M1-3;Q9Y6M1-4;Q9Y6M1-1;Q9Y6M1;F8W930	Insulin-like growth factor 2 mRNA-binding protein 2	IGF2BP2	6	54.721	493	3.2346
P26599;P26599-2;P26599-3;K7ES59;K7EKJ7;A6NLN1;K7ELW5;K7EK45;O95758-1;O95758-6;O95758-2;O95758;O95758-5;O95758-4	P26599;P26599-2;P26599-3;K7ES59;K7EKJ7	Polypyrimidine tract-binding protein 1	PTBP1	4	57.221	531	2.7643
P35579;P35579-2;P35749-4;P35749-3;P35749;P35580;P35749-2;P35580-2;F8W6L6;Q7Z406;P35580-3;Q7Z406-6;P35580-4;F2Z2U8;Q7Z406-2;G8JLL9;Q5BKV1;Q7Z406-5;Q7Z406-4	P35579;P35579-2	Myosin-9	MYH9	7	226.53	1960	2.5785
E2QRD0;A3KMH1-3;A3KMH1;A3KMH1-2	E2QRD0;A3KMH1-3;A3KMH1;A3KMH1-2	von Willebrand factor A domain-containing protein 8	VWA8	7	204.27	1809	2.3777
Q7L2E3-3;H7BXY3;Q7L2E3;Q7L2E3-2	Q7L2E3-3;H7BXY3;Q7L2E3;Q7L2E3-2	Putative ATP-dependent RNA helicase DHX30	DHX30	13	129.44	1155	2.2157
Q8N163;Q8N163-2;H0YB24;G3V119;E5RFJ3;H0YC69;E5RGU7;H0YC58;E5RHJ4;E5RHH8	Q8N163;Q8N163-2;H0YB24;G3V119	DBIRD complex subunit KIAA1967	KIAA1967	8	102.9	923	2.2089
P08107;P08107-2;E7EP94;Q5SP16	P08107;P08107-2;E7EP94;Q5SP16	Heat shock 70 kDa protein 1A/1B	HSPA1A	3	70.051	641	2.1883
P52272-2;P52272;M0QZM1;M0R019;M0R2I7;M0R2T0;M0R0N3;M0QYQ7;M0R0Y6;M0QY96;M0QYL3	P52272-2;P52272;M0QZM1	Heterogeneous nuclear ribonucleoprotein M	HNRNPM	11	73.62	691	2.1574
Q9BUJ2-2;Q9BUJ2;Q9BUJ2-3;Q9BUJ2-4;B7Z4B8;M0R3F1;M0QYZ0;M0R203;M0QZV6;M0R0K8;M0R247;M0QYI8;M0QYM5	Q9BUJ2-2;Q9BUJ2;Q9BUJ2-3;Q9BUJ2-4;B7Z4B8;M0R3F1;M0QYZ0	Heterogeneous nuclear ribonucleoprotein U-like protein 1	HNRNPUL1	3	90.291	804	1.9838
E9PIN3;Q9UBU9;Q9UBU9-2;E9PLA7;E9PMV7	E9PIN3;Q9UBU9;Q9UBU9-2	Nuclear RNA export factor 1	NXF1	5	68.106	603	1.9834
Q71RC2;Q71RC2-4;Q71RC2-5;Q71RC2-3;Q71RC2-7;Q71RC2-2;Q71RC2-6;Q96J85;F8W1I4;F8W1Z5;F8VY40	Q71RC2;Q71RC2-4;Q71RC2-5;Q71RC2-3;Q71RC2-7;Q71RC2-2;Q71RC2-6;Q96J85	La-related protein 4	LARP4	8	80.595	724	1.9691
Q92900-2;Q92900	Q92900-2;Q92900	Regulator of nonsense transcripts 1	UPF1	13	123.03	1118	1.9689
Q9NZB2;Q9NZB2-6;Q9NZB2-4;Q9NZB2-2;Q9NZB2-5;H7C0T0;Q5T035	Q9NZB2;Q9NZB2-6;Q9NZB2-4;Q9NZB2-2;Q9NZB2-5	Constitutive coactivator of PPAR-gamma-like protein 1	FAM120A	12	121.89	1118	1.9675
Q15717;B4DVB8;M0QZR9;M0R055;B1AM48;Q12926-2;Q12926;P26378-4;P26378-2;P26378-5;B1APY9;P26378;P26378-3;B1APY8;B1AM49	Q15717;B4DVB8;M0QZR9	ELAV-like protein 1	ELAVL1	7	36.091	326	1.9651
O00571;O00571-2;B4DXX7;O15523;B4E132;B4E3C4;B4DLA0;C9J8G5;C9J081;D6RCM4;Q9NQI0-3;Q9NQI0-2;Q9NQI0-4;Q9NQI0	O00571;O00571-2;B4DXX7;O15523	ATP-dependent RNA helicase DDX3X;ATP-dependent RNA helicase DDX3Y	DDX3X;DDX3Y	30	73.243	662	1.9471
F8W1R7;P60660-2;P60660;J3KND3;G8JLA2;G3V1V0;B7Z6Z4;G3V1Y7;F8VPF3;F8VXL3;H0YI43;F8VZU9;F8W1I5;F8W180;P14649	F8W1R7;P60660-2;P60660;J3KND3;G8JLA2;G3V1V0;B7Z6Z4;G3V1Y7;F8VPF3	Myosin light polypeptide 6	MYL6	2	16.29	145	1.9302
H7BY36;Q01844-2;C9JGE3;Q01844-6;B0QYK0;Q01844-3;Q01844;Q01844-5	H7BY36;Q01844-2;C9JGE3;Q01844-6;B0QYK0;Q01844-3;Q01844;Q01844-5	RNA-binding protein EWS	EWSR1	5	32.071	308	1.9119
P35637-2;P35637;H3BPE7	P35637-2;P35637;H3BPE7	RNA-binding protein FUS	FUS	8	53.354	525	1.9019
P14866;M0QXS5;P14866-2;M0QYT0;M0R076;M0QYL7;M0R1W6	P14866;M0QXS5;P14866-2;M0QYT0	Heterogeneous nuclear ribonucleoprotein L	HNRNPL	6	64.132	589	1.8852
Q12906-5;Q12906-4;Q12906-2;Q12906-6;Q12906-3;Q12906;Q12906-7;K7EKJ9;K7EQR9;K7ERM6;K7ENK6;K7EM82;K7EJ09;K7ER69;Q96SI9-2;Q96SI9;K7EQ75;K7EPG3;K7EKY0	Q12906-5;Q12906-4;Q12906-2;Q12906-6;Q12906-3;Q12906;Q12906-7	Interleukin enhancer-binding factor 3	ILF3	7	74.606	690	1.8844
Q9Y224;G3V4C6;H0YJB9;G3V4E7	Q9Y224;G3V4C6	UPF0568 protein C14orf166	C14orf166	6	28.068	244	1.8832
Q12905	Q12905	Interleukin enhancer-binding factor 2	ILF2	3	43.062	390	1.8766
Q5JW30;O95793-2;O95793;O95793-3;Q5JW28;F6UDC6	Q5JW30;O95793-2;O95793;O95793-3	Double-stranded RNA-binding protein Staufen homolog 1	STAU1	5	54.708	494	1.8693
E9PCY7;P31943;G8JLB6;E5RGV0;D6RIU0;D6RBM0;E5RGH4;E7EQJ0;D6RAM1;D6R9T0;D6RFM3;D6RIT2;D6RDU3;D6RJ04;D6RIH9;H0YB39;H0YAQ2;E7EN40;E5RJ94;D6R9D3;D6RF17;D6RDL0	E9PCY7;P31943;G8JLB6;E5RGV0;D6RIU0;D6RBM0;E5RGH4;E7EQJ0;D6RAM1;D6R9T0;D6RFM3;D6RIT2;D6RDU3;D6RJ04;D6RIH9;H0YB39	Heterogeneous nuclear ribonucleoprotein H;Heterogeneous nuclear ribonucleoprotein H, N-terminally processed	HNRNPH1	5	47.087	429	1.8685
Q9H2U1-3;Q9H2U1-2;F5GZS0;Q9H2U1;E7EWK3;Q6P158-2;Q6P158	Q9H2U1-3;Q9H2U1-2;F5GZS0;Q9H2U1;E7EWK3	Probable ATP-dependent RNA helicase DHX36	DHX36	3	111.48	979	1.7811
P30050;P30050-2	P30050	60S ribosomal protein L12	RPL12	2	17.818	165	1.7801
Q8NCA5-2;Q8NCA5;E9PH82;B4DT23;C9J3G8	Q8NCA5-2;Q8NCA5;E9PH82;B4DT23	Protein FAM98A	FAM98A	8	55.272	518	1.7623
O43709;C9K060;F8WD87;H7C170;F8WD67;E9PCQ7;O43709-2;F2Z3D9;H7C0G4;B3KR83	O43709;C9K060	Uncharacterized methyltransferase WBSCR22	WBSCR22	3	31.88	281	1.7616
Q9Y2R9;J3QLS3;J3QQS1;J3KSI8;J3QKW2	Q9Y2R9;J3QLS3;J3QQS1;J3KSI8;J3QKW2	28S ribosomal protein S7, mitochondrial	MRPS7	3	28.134	242	1.7525
O43148;O43148-2;K7EP06;F5H2D9;K7EPP5;K7ERH6	O43148;O43148-2;K7EP06;F5H2D9	mRNA cap guanine-N7 methyltransferase	RNMT	4	54.843	476	1.7314
Q52LJ0;Q52LJ0-2;H0YNA1	Q52LJ0;Q52LJ0-2	Protein FAM98B	FAM98B	6	37.19	330	1.7223
D6REM6;P43243;A8MXP9;D6R991;H0Y8T4;B3KM87;P43243-2;D6RAM9;D6RAY2;D6RBI2;D6RE02;D6RIA2;D6RB45;D6R9F3;D6RBS2;D6RCM3;D6REK4;D6R8Z5;D6RBK5	D6REM6;P43243;A8MXP9;D6R991	Matrin-3	MATR3	3	88.358	794	1.7019
P08238;Q58FF7;Q5T9W8;F8W026	P08238	Heat shock protein HSP 90-beta	HSP90AB1	6	83.263	724	1.6897
Q9P2E9-3;Q9P2E9-2;Q9P2E9;F8W7S5;A2A2S5	Q9P2E9-3;Q9P2E9-2;Q9P2E9;F8W7S5	Ribosome-binding protein 1	RRBP1	2	108.63	977	1.6733
Q9Y3I0;E7EQS9	Q9Y3I0	tRNA-splicing ligase RtcB homolog	C22orf28	15	55.21	505	1.662
P29692-3;E9PK01;P29692;P29692-2;E9PRY8;E9PPR1;E9PL12;E9PL71;E9PQ49;E9PI39;E9PQZ1;P29692-4;E9PN91;E9PMW7;E9PIZ1;E9PK06;H0YCK7;E9PQC9;E9PKK3;E9PK72;H0YE58;H0YE72;E9PNW6;E9PJD0	P29692-3;E9PK01;P29692;P29692-2;E9PRY8;E9PPR1;E9PL12;E9PL71;E9PQ49;E9PI39;E9PQZ1;P29692-4;E9PN91;E9PMW7	Elongation factor 1-delta	EEF1D	2	28.558	257	1.6601
P31942-3;P31942-2;P31942;P31942-4;B4DHY1;P31942-6;P31942-5	P31942-3;P31942-2;P31942;P31942-4;B4DHY1	Heterogeneous nuclear ribonucleoprotein H3	HNRNPH3	5	31.525	297	1.66
Q5T6W5;P61978-3;P61978;P61978-2;Q5T6W2;Q5T6W1	Q5T6W5;P61978-3;P61978;P61978-2;Q5T6W2	Heterogeneous nuclear ribonucleoprotein K	HNRNPK	14	47.557	428	1.6547
Q92499	Q92499	ATP-dependent RNA helicase DDX1	DDX1	25	82.431	740	1.6356
Q9BTL3	Q9BTL3	RNMT-activating mini protein	FAM103A1	4	14.381	118	1.6231
P52597;F5GZT4;H0YBG7;H0YBD7	P52597	Heterogeneous nuclear ribonucleoprotein F;Heterogeneous nuclear ribonucleoprotein F, N-terminally processed	HNRNPF	5	45.671	415	1.6171
P49207	P49207	60S ribosomal protein L34	RPL34	2	13.293	117	1.6113
P18124;A8MUD9;C9JIJ5;C9JZ88	P18124;A8MUD9	60S ribosomal protein L7	RPL7	12	29.225	248	1.5349
E9PKG1;Q99873-3;Q99873-2;Q99873-4;Q99873;H7C2I1;E9PQ98;E9PIX6;E9PNR9;H0YDE4;Q9NR22-2;Q9NR22	E9PKG1;Q99873-3;Q99873-2;Q99873-4;Q99873;H7C2I1;E9PQ98;E9PIX6;E9PNR9;H0YDE4	Protein arginine N-methyltransferase 1	PRMT1	4	37.709	325	1.5349
G3V203;Q07020;J3QQ67;F8VYV2;F8VWC5;H0YHA7;F8VUA6;F8VXR6	G3V203;Q07020;J3QQ67;F8VYV2;F8VWC5;H0YHA7	60S ribosomal protein L18	RPL18	6	18.756	164	1.5348
P62906	P62906	60S ribosomal protein L10a	RPL10A	6	24.831	217	1.5315
D6RAN4;P32969;H0Y9V9;E7ESE0;H0Y9R4	D6RAN4;P32969;H0Y9V9;E7ESE0	60S ribosomal protein L9	RPL9	6	20.874	182	1.5211
Q9NXS2;K7EQG1	Q9NXS2;K7EQG1	Glutaminyl-peptide cyclotransferase-like protein	QPCTL	7	42.924	382	1.5163
Q9Y3U8;J3KTD3;J3QSB5	Q9Y3U8;J3KTD3;J3QSB5	60S ribosomal protein L36	RPL36	2	12.254	105	1.4918
P61353;K7ELC7;K7EQQ9;K7ERY7	P61353;K7ELC7;K7EQQ9	60S ribosomal protein L27	RPL27	4	15.798	136	1.488
P05387;H0YDD8	P05387	60S acidic ribosomal protein P2	RPLP2	2	11.665	115	1.4822
P36578;H3BM89;H3BTP7;H3BU31	P36578;H3BM89	60S ribosomal protein L4	RPL4	10	47.697	427	1.4794
C9J9K3;P08865;A6NE09;C9JQR9	C9J9K3;P08865;A6NE09	40S ribosomal protein SA	RPSA;RPSAP58	5	29.505	264	1.479
E7EQV9;P61313;E7EX53;E7ENU7;P61313-2;E7ERA2	E7EQV9;P61313;E7EX53;E7ENU7;P61313-2	Ribosomal protein L15;60S ribosomal protein L15	RPL15	4	20.51	174	1.475
P62244;I3L3P7;I3L246;H3BN98;H3BV27;H3BT37;I3L303;H3BVC7	P62244;I3L3P7;I3L246;H3BN98	40S ribosomal protein S15a	RPS15A	5	14.839	130	1.4717
P06730;P06730-3;D6RBW1;P06730-2;H0Y8J7	P06730;P06730-3;D6RBW1;P06730-2;H0Y8J7	Eukaryotic translation initiation factor 4E	EIF4E	2	25.097	217	1.4712
P08621-2;P08621;P08621-3;M0QYR1;M0QX04;P08621-4	P08621-2;P08621;P08621-3;M0QYR1	U1 small nuclear ribonucleoprotein 70 kDa	SNRNP70	2	50.617	428	1.4688
Q14315-2;Q14315;O75369-5;O75369-4;O75369-6;O75369-3;O75369-2;O75369-9;O75369;O75369-8	Q14315-2;Q14315	Filamin-C	FLNC	4	287.28	2692	1.4647
P18077;F8WBS5;F8WB72;C9K025	P18077;F8WBS5;F8WB72;C9K025	60S ribosomal protein L35a	RPL35A	4	12.538	110	1.4609
P62750;H7BY10;K7EJV9;K7ERT8;A8MUS3;K7EMA7	P62750;H7BY10;K7EJV9;K7ERT8;A8MUS3;K7EMA7	60S ribosomal protein L23a	RPL23A	4	17.695	156	1.4542
P26196	P26196	Probable ATP-dependent RNA helicase DDX6	DDX6	5	54.416	483	1.442
O43390;Q2L7G6;O43390-2;E7ETM7	O43390;Q2L7G6;O43390-2;E7ETM7	Heterogeneous nuclear ribonucleoprotein R	HNRNPR	3	70.942	633	1.441
O60506-4;O60506-3;O60506-2;O60506;O60506-5;F6UXX1	O60506-4;O60506-3;O60506-2;O60506;O60506-5	Heterogeneous nuclear ribonucleoprotein Q	SYNCRIP	5	58.735	527	1.4318
E7EPB3;P50914	E7EPB3;P50914	60S ribosomal protein L14	RPL14	2	14.558	124	1.431
Q00610-2;Q00610;J3KR87;P53675-2;P53675;J3KS13	Q00610-2;Q00610;J3KR87;P53675-2;P53675	Clathrin heavy chain 1;Clathrin heavy chain 2	CLTC;CLTCL1	2	187.89	1639	1.4187
P05388;F8VW21;F8VU65;Q3B7A4;F8VWS0;F8VPE8;G3V210;F8VQY6;F8VRK7;F8VZS0;Q8NHW5;F8VWV4;F8VS58;F8W1K8	P05388;F8VW21;F8VU65;Q3B7A4;F8VWS0;F8VPE8;G3V210;F8VQY6;F8VRK7;F8VZS0;Q8NHW5;F8VWV4;F8VS58	60S acidic ribosomal protein P0;60S acidic ribosomal protein P0-like	RPLP0;RPLP0P6	7	34.273	317	1.4164
J3QR09;J3KTE4;P84098;J3QL15	J3QR09;J3KTE4;P84098;J3QL15	Ribosomal protein L19;60S ribosomal protein L19	RPL19	4	23.134	193	1.415
Q13813-3;Q13813;Q13813-2;A6NG51	Q13813-3;Q13813;Q13813-2;A6NG51	Spectrin alpha chain, non-erythrocytic 1	SPTAN1	12	282.28	2452	1.4136
F5H6E2;O00159-3;O00159;O00159-2;I3L204;I3L501;I3L4D4;I3L3Y6;I3L168;I3L3F5	F5H6E2;O00159-3;O00159;O00159-2	Unconventional myosin-Ic	MYO1C	22	118.99	1039	1.4036
Q96PK6;Q96PK6-2;Q96PK6-3;Q96PK6-4;F8WDX3;F2Z2W2;B8ZZ74;B0LM41	Q96PK6	RNA-binding protein 14	RBM14	10	69.491	669	1.3981
Q08211;Q08211-2	Q08211	ATP-dependent RNA helicase A	DHX9	27	140.96	1270	1.3645
P62913;P62913-2;Q5VVC8;Q5VVC9	P62913;P62913-2;Q5VVC8	60S ribosomal protein L11	RPL11	4	20.252	178	1.3626
P46778;G3V1B3;M0R181	P46778;G3V1B3;M0R181	60S ribosomal protein L21	RPL21	3	18.565	160	1.3587
M0R3D6;M0R1A7;M0R117;Q02543;M0R0P7	M0R3D6;M0R1A7;M0R117;Q02543	60S ribosomal protein L18a	RPL18A	3	16.714	141	1.3531
P62899;H7C2W9;C9JU56;B7Z4E3;P62899-3;P62899-2;B7Z4C8;B8ZZK4	P62899;H7C2W9;C9JU56;B7Z4E3;P62899-3;P62899-2;B7Z4C8;B8ZZK4	60S ribosomal protein L31	RPL31	4	14.463	125	1.3504
P11940;P11940-2;E7EQV3;E7ERJ7;H0YAR2;Q9H361;H0YBN4;H0YAP2;E5RGH3;E5RH24;E5RJB9;H3BNY3;H0YB86;H0YAS6;H0YB75;Q4VXU2;H0YAS7;H3BPI5;Q4VY17;H0YC10;E5RHG7;Q96DU9;E5RGC4;E5RFD8;H0YAW6	P11940;P11940-2;E7EQV3;E7ERJ7;H0YAR2	Polyadenylate-binding protein 1	PABPC1	26	70.67	636	1.3503
P26373;J3QSB4;P26373-2;H3BTH3;H3BUK8;J3KS98	P26373;J3QSB4;P26373-2	60S ribosomal protein L13	RPL13	6	24.261	211	1.3484
F8W181;Q02878;F8VZ45;F8VR69;F8VZA3;F8VWR1	F8W181;Q02878	60S ribosomal protein L6	RPL6	10	25.892	226	1.344
P46779-4;P46779-5;H0YMF4;P46779;P46779-2;P46779-3;H0YKD8;H0YLP6	P46779-4;P46779-5;H0YMF4;P46779;P46779-2;P46779-3;H0YKD8;H0YLP6	60S ribosomal protein L28	RPL28	3	7.888	69	1.3343
Q9UMS4;H0YGZ5;F5GY56	Q9UMS4	Pre-mRNA-processing factor 19	PRPF19	2	55.18	504	1.3341
P05386	P05386	60S acidic ribosomal protein P1	RPLP1	1	11.514	114	1.3261
P62701;Q8TD47;C9JEH7;P22090;A6NH36;C9JQ55	P62701;Q8TD47	40S ribosomal protein S4, X isoform;40S ribosomal protein S4, Y isoform 2	RPS4X;RPS4Y2	13	29.597	263	1.3248
Q01082;Q01082-3;Q01082-2;F8W6C1	Q01082;Q01082-3;Q01082-2	Spectrin beta chain, non-erythrocytic 1	SPTBN1	4	274.61	2364	1.3244
P62424;Q5T8U3;Q5T8U2	P62424;Q5T8U3	60S ribosomal protein L7a	RPL7A	10	29.995	266	1.3232
E9PLL6;P46776;E9PJD9;E9PLX7	E9PLL6;P46776;E9PJD9;E9PLX7	60S ribosomal protein L27a	RPL27A	3	12.201	108	1.3208
P47914	P47914	60S ribosomal protein L29	RPL29	1	17.752	159	1.3148
Q9NYF8-2;Q9NYF8;Q9NYF8-4;Q9NYF8-3;E9PK91;E9PK09;E9PQN2;E9PKI6;E9PJA7;B0AZU3;H0YF14;H0YF00;H0YF63	Q9NYF8-2;Q9NYF8;Q9NYF8-4;Q9NYF8-3;E9PK91;E9PK09;E9PQN2;E9PKI6;E9PJA7	Bcl-2-associated transcription factor 1	BCLAF1	4	105.95	918	1.3145
P39023;G5E9G0;H7C3M2;B5MCW2;H7C422;F8WCR1	P39023;G5E9G0;H7C3M2;B5MCW2;H7C422	60S ribosomal protein L3	RPL3	5	46.108	403	1.3117
P23246;P23246-2;H0Y9K7;H0Y9U2	P23246;P23246-2	Splicing factor, proline- and glutamine-rich	SFPQ	15	76.149	707	1.3081
P46940;H0YLE8;E9PDT6;Q13576-2;J3KR91;F5H7S7;E7EWC2;Q13576	P46940;H0YLE8	Ras GTPase-activating-like protein IQGAP1	IQGAP1	3	189.25	1657	1.3035
P40429;M0QYS1;Q6NVV1;M0QZU1	P40429;M0QYS1;Q6NVV1	60S ribosomal protein L13a;Putative 60S ribosomal protein L13a-like MGC87657	RPL13A	4	23.577	203	1.3001
P38159;H0Y6E7;H3BT71;P38159-2;H3BR27;P38159-3;H3BNC1;O75526	P38159;H0Y6E7;H3BT71;P38159-2	RNA-binding motif protein, X chromosome;RNA-binding motif protein, X chromosome, N-terminally processed	RBMX	5	42.331	391	1.2957
P07355;P07355-2;H0YN42;A6NMY6;H0YMD0;H0YMU9;H0YKS4;H0YM50;H0YMM1;H0YKZ7;H0YLV6;H0YMT9;H0YKX9;H0YN28;H0YL33;H0YMW4;H0YKV8;H0YKL9;H0YNP5;H0YMD9;H0YNB8;H0YKN4;H0YNA0;H0YN52;H0YLE2	P07355;P07355-2;H0YN42;A6NMY6;H0YMD0;H0YMU9;H0YKS4;H0YM50	Annexin A2;Annexin;Putative annexin A2-like protein	ANXA2;ANXA2P2	8	38.604	339	1.2941
P51114;P51114-3;B4DXZ6;E9PFF5;P51114-2;E7EU85;H7C4S4;C9JYQ6;C9JZE0;C9JY20;F8W871	P51114;P51114-3;B4DXZ6;E9PFF5;P51114-2;E7EU85	Fragile X mental retardation syndrome-related protein 1	FXR1	9	69.72	621	1.2928
P06748-2;P06748;P06748-3;E5RI98;E5RGW4	P06748-2;P06748;P06748-3;E5RI98	Nucleophosmin	NPM1	4	29.464	265	1.2921
P84090;G3V279	P84090;G3V279	Enhancer of rudimentary homolog	ERH	2	12.259	104	1.2837
Q13247-3;Q13247;Q13247-2;F6T1J1;Q08170	Q13247-3;Q13247;Q13247-2	Serine/arginine-rich splicing factor 6	SRSF6	3	38.418	335	1.279
J3QRI7;J3QQQ9;J3QQV1;E5RIT6;J3QRC4;Q9UNX3;P61254;J3KTJ8;J3KS10;E5RHH1;J3KSS0	J3QRI7;J3QQQ9;J3QQV1;E5RIT6;J3QRC4;Q9UNX3;P61254;J3KTJ8;J3KS10	60S ribosomal protein L26-like 1;60S ribosomal protein L26	RPL26;KRBA2;RPL26L1	5	12.63	107	1.2779
Q96HS1;Q96HS1-2;F5GXG4	Q96HS1;Q96HS1-2	Serine/threonine-protein phosphatase PGAM5, mitochondrial	PGAM5	4	32.004	289	1.2736
Q04637-6;Q04637-7;Q04637-5;E7EX73;Q04637-4;E9PGM1;Q04637-3;E7EUU4;Q04637;Q04637-8;Q04637-9;C9J6B6;C9JF13;H7C044;C9J2Z7;C9K073;H7C0V6;REV__Q8NEG2-2;REV__Q8NEG2;REV__F5H7J8;REV__C9JQZ6;REV__J3KQX6;F5H8J4;F5H564;Q504Z1;O43432;O43432-3	Q04637-6;Q04637-7;Q04637-5;E7EX73;Q04637-4;E9PGM1;Q04637-3;E7EUU4;Q04637;Q04637-8;Q04637-9	Eukaryotic translation initiation factor 4 gamma 1	EIF4G1	7	154.8	1403	1.2727
Q15233;Q15233-2;H7C367;C9JYS8;C9IZL7;C9J4X2	Q15233;Q15233-2;H7C367;C9JYS8	Non-POU domain-containing octamer-binding protein	NONO	10	54.231	471	1.2716
Q8WVK2;B8ZZ98	Q8WVK2;B8ZZ98	U4/U6.U5 small nuclear ribonucleoprotein 27 kDa protein	SNRNP27	2	18.86	155	1.2686
Q07666-2;Q07666;Q07666-3;Q5VWX1	Q07666-2;Q07666;Q07666-3	KH domain-containing, RNA-binding, signal transduction-associated protein 1	KHDRBS1	2	45.86	418	1.2649
M0QZC5;P62280;M0R1H6;M0R1H5	M0QZC5;P62280	40S ribosomal protein S11	RPS11	6	13.997	118	1.2624
Q7Z478	Q7Z478	ATP-dependent RNA helicase DHX29	DHX29	3	155.23	1369	1.2577
P42766;H0Y3A0;F2Z388	P42766;H0Y3A0;F2Z388	60S ribosomal protein L35	RPL35	2	14.551	123	1.2563
P62917;E9PKZ0;G3V1A1;E9PKU4;E9PP36	P62917;E9PKZ0;G3V1A1;E9PKU4	60S ribosomal protein L8	RPL8	6	28.024	257	1.2497
P25398	P25398	40S ribosomal protein S12	RPS12	2	14.515	132	1.2459
Q9Y2W1	Q9Y2W1	Thyroid hormone receptor-associated protein 3	THRAP3	11	108.66	955	1.2439
O15479;O15481;Q96LZ2;P43366;Q9UBF1	O15479	Melanoma-associated antigen B2	MAGEB2	3	35.277	319	1.24
P62854;Q5JNZ5	P62854;Q5JNZ5	40S ribosomal protein S26;Putative 40S ribosomal protein S26-like 1	RPS26;RPS26P11	2	13.015	115	1.2389
P62249;M0R210;M0R3H0;M0R1M5;Q6IPX4;M0QX76	P62249;M0R210;M0R3H0;M0R1M5;Q6IPX4	40S ribosomal protein S16	RPS16	10	16.445	146	1.2149
P62277;J3KMX5;E9PS50	P62277;J3KMX5	40S ribosomal protein S13	RPS13	8	17.222	151	1.2086
P62847-2;E7ETK0;P62847-3;P62847;P62847-4	P62847-2;E7ETK0;P62847-3;P62847;P62847-4	40S ribosomal protein S24	RPS24	3	15.069	130	1.2045
D3YTB1;P62910;F8W727	D3YTB1;P62910;F8W727	60S ribosomal protein L32	RPL32	3	15.616	133	1.2018
P62263;H0YB22;E5RH77	P62263;H0YB22;E5RH77	40S ribosomal protein S14	RPS14	4	16.273	151	1.2007
Q9NQ92;J3QRX9;J3QRX4;J3QRX6;H9KV77	Q9NQ92;J3QRX9;J3QRX4;J3QRX6;H9KV77	Coordinator of PRMT5 and differentiation stimulator	COPRS	2	20.066	184	1.1941
P15880;H0YEN5;E9PQD7;E9PMM9;I3L404;E9PPT0;E9PM36	P15880;H0YEN5;E9PQD7;E9PMM9	40S ribosomal protein S2	RPS2	8	31.324	293	1.1929
P62266;D6RD47	P62266;D6RD47	40S ribosomal protein S23	RPS23	3	15.807	143	1.1926
P46781;B5MCT8;C9JM19;F2Z3C0;A8MXK4	P46781;B5MCT8;C9JM19	40S ribosomal protein S9	RPS9	10	22.591	194	1.1821
H0YJ40;G3V4X6;Q9GZT3-2;Q9GZT3;G3V2S9;H0YJW7;H0YJI1	H0YJ40;G3V4X6;Q9GZT3-2;Q9GZT3;G3V2S9;H0YJW7	SRA stem-loop-interacting RNA-binding protein, mitochondrial	SLIRP	2	10.738	96	1.178
C9JXB8;C9JNW5;P83731	C9JXB8;C9JNW5;P83731	60S ribosomal protein L24	RPL24	3	14.369	121	1.1772
O43809;H3BND3;H3BV41	O43809;H3BND3;H3BV41	Cleavage and polyadenylation specificity factor subunit 5	NUDT21	2	26.227	227	1.176
P42704;B8ZZ38;C9JCA9	P42704	Leucine-rich PPR motif-containing protein, mitochondrial	LRPPRC	18	157.9	1394	1.1756
Q92522	Q92522	Histone H1x	H1FX	2	22.487	213	1.1748
M0R0F0;P46782;M0R0R2;M0QZN2	M0R0F0;P46782;M0R0R2;M0QZN2	40S ribosomal protein S5;40S ribosomal protein S5, N-terminally processed	RPS5	4	22.391	200	1.1715
Q01804;G3V0I6;Q01804-3;D6RI06;Q7RTX8;Q01804-2	Q01804;G3V0I6;Q01804-3	OTU domain-containing protein 4	OTUD4	11	123.91	1113	1.1668
B8ZZF0;C9JIR6;O75688-4;O75688-2;O75688;O75688-5;O75688-3	B8ZZF0;C9JIR6;O75688-4;O75688-2;O75688;O75688-5	Protein phosphatase 1B	PPM1B	7	33.232	303	1.1663
B4E241;P84103	B4E241;P84103	Serine/arginine-rich splicing factor 3	SRSF3	3	14.203	124	1.1634
P61247;E9PFI5;D6RG13;D6RAT0;F5H4F9;H0Y8L7;H0Y9Y4;D6RB09;D6R9B6;D6RI02;D6RED7;D6RAS7;D6RGE0	P61247;E9PFI5;D6RG13;D6RAT0;F5H4F9;H0Y8L7;H0Y9Y4;D6RB09	40S ribosomal protein S3a	RPS3A	9	29.945	264	1.1621
Q5JR95;P62241	Q5JR95;P62241	40S ribosomal protein S8	RPS8	6	21.879	188	1.1588
P10412;P16403;P16402;P22492;Q02539	P10412;P16403;P16402	Histone H1.4;Histone H1.2;Histone H1.3	HIST1H1E;HIST1H1C;HIST1H1D	4	21.865	219	1.1587
P62851	P62851	40S ribosomal protein S25	RPS25	4	13.742	125	1.158
D6R9P3;D6RD18;Q99729-3;D6RBZ0;Q99729-2;Q99729-4;Q99729	D6R9P3;D6RD18;Q99729-3;D6RBZ0;Q99729-2;Q99729-4;Q99729	Heterogeneous nuclear ribonucleoprotein A/B	HNRNPAB	2	30.302	280	1.1562
Q5JR04;Q9HCE1;Q9HCE1-2	Q5JR04;Q9HCE1;Q9HCE1-2	Putative helicase MOV-10	MOV10	4	107.21	947	1.1533
P62269;J3JS69	P62269	40S ribosomal protein S18	RPS18	9	17.718	152	1.1528
P63244;D6RFX4;H0YAF8;D6RHH4;D6R9Z1;J3KPE3;D6R9L0;D6RAU2;E9PD14;D6RFZ9;D6RAC2;H0Y8W2;H0Y8R5;H0YAM7;D6REE5;D6RGK8;D6RHJ5;D6RF23;D6R909;D6RBD0	P63244;D6RFX4;H0YAF8;D6RHH4;D6R9Z1;J3KPE3;D6R9L0;D6RAU2;E9PD14;D6RFZ9;D6RAC2;H0Y8W2	Guanine nucleotide-binding protein subunit beta-2-like 1	GNB2L1	5	35.076	317	1.1429
P78332;E9PGM9;F8WCA5;B4E0G6;P78332-2;B4DNY1;C9JSL1;F8WF63	P78332;E9PGM9;F8WCA5;B4E0G6	RNA-binding protein 6	RBM6	4	128.64	1123	1.1424
Q15365;H3BSP4;C9K0A2;F8WC71;F8VTZ0;C9IZV9;C9J7A9;C9JSA6;C9J5V4;C9JTY5;C9JZY3;J3QT27;C9J0A4;P57721-2;P57721-3;P57721-5;P57723-2;E9PFP8;P57721-4;P57721;P57723	Q15365	Poly(rC)-binding protein 1	PCBP1	2	37.497	356	1.1422
Q6PKG0;Q6PKG0-3;E5RH50;H0YC33;H0YC73;H0YBW1;H0YBR8;H0YBJ5;E5RHK4;H0YAN4;H0YBM7	Q6PKG0;Q6PKG0-3;E5RH50	La-related protein 1	LARP1	8	123.51	1096	1.1408
P23396;E9PL09;P23396-2;E9PPU1;H0YEU2;F2Z2S8;H0YCJ7;E9PL45;H0YF32;E9PQ96;E9PJH4;E9PK82;E9PSF4;E9PQX2;H0YES8	P23396;E9PL09;P23396-2;E9PPU1;H0YEU2;F2Z2S8;H0YCJ7;E9PL45;H0YF32	40S ribosomal protein S3	RPS3	12	26.688	243	1.1403
F8W7C6;P27635;H7C123;H7C2C5;Q96L21	F8W7C6;P27635;H7C123;H7C2C5	60S ribosomal protein L10	RPL10	5	18.592	163	1.1374
P62081;B5MCP9	P62081;B5MCP9	40S ribosomal protein S7	RPS7	6	22.127	194	1.1366
P62857	P62857	40S ribosomal protein S28	RPS28	2	7.8409	69	1.1317
Q99417	Q99417	C-Myc-binding protein	MYCBP	5	11.967	103	1.1105
P62753;A2A3R5;A2A3R7	P62753;A2A3R5;A2A3R7	40S ribosomal protein S6	RPS6	4	28.68	249	1.1049
P23458	P23458	Tyrosine-protein kinase JAK1	JAK1	3	133.28	1154	1.1036
Q5T4L4;P42677	Q5T4L4;P42677	40S ribosomal protein S27	RPS27	2	7.3564	66	1.0947
P39019;M0R2L9;M0QXK4;M0QYF7;M0R140	P39019;M0R2L9;M0QXK4;M0QYF7;M0R140	40S ribosomal protein S19	RPS19	8	16.06	145	1.0912
P31947-2;P62258-2;P31946-2;P63104;P27348;Q04917;P31946;E7EX29;P61981;P31947;P62258;E5RGE1;Q4VY20;E5RIR4;E9PD24;B4DJF2;E7EVZ2;Q4VY19;I3L3T1;K7EIT4;K7EM20;B7Z2E6;H0YB80;E7ESK7;E9PG15;A2IDB2;B0AZS6;E7EX24	P31947-2;P62258-2;P31946-2;P63104;P27348;Q04917;P31946;E7EX29;P61981;P31947;P62258;E5RGE1;Q4VY20;E5RIR4;E9PD24;B4DJF2;E7EVZ2;Q4VY19;I3L3T1;K7EIT4;K7EM20;B7Z2E6;H0YB80;E7ESK7;E9PG15;A2IDB2;B0AZS6;E7EX24	14-3-3 protein zeta/delta;14-3-3 protein theta;14-3-3 protein eta;14-3-3 protein beta/alpha;14-3-3 protein beta/alpha, N-terminally processed;14-3-3 protein gamma;14-3-3 protein gamma, N-terminally processed;14-3-3 protein sigma;14-3-3 protein epsilon	YWHAZ;YWHAQ;YWHAH;YWHAB;YWHAG;SFN;YWHAE	2	24.336	216	1.0812
P48634;P48634-3;P48634-2;P48634-4	P48634;P48634-3;P48634-2;P48634-4	Protein PRRC2A	PRRC2A	7	228.86	2157	1.0801
P22626;P22626-2	P22626;P22626-2	Heterogeneous nuclear ribonucleoproteins A2/B1	HNRNPA2B1	5	37.429	353	1.0777
B1ANR0;Q13310-2;Q13310;Q13310-3;H0Y5F5;H0YEQ8;B1ANR1;H0YCC8;H0YEU6;H0Y6X6;P0CB38;J3KTH5	B1ANR0;Q13310-2;Q13310;Q13310-3;H0Y5F5	Polyadenylate-binding protein 4	PABPC4	17	67.97	615	1.0652
Q99880;Q99879;Q99877;Q93079;Q5QNW6;P62807;P58876;P57053;O60814;Q5QNW6-2;B4DR52;Q96A08	Q99880;Q99879;Q99877;Q93079;Q5QNW6;P62807;P58876;P57053;O60814;Q5QNW6-2;B4DR52	Histone H2B type 1-L;Histone H2B type 1-M;Histone H2B type 1-N;Histone H2B type 1-H;Histone H2B type 2-F;Histone H2B type 1-C/E/F/G/I;Histone H2B type 1-D;Histone H2B type F-S;Histone H2B type 1-K;Histone H2B	HIST1H2BL;HIST1H2BM;HIST1H2BN;HIST1H2BH;HIST2H2BF;HIST1H2BC;HIST1H2BD;H2BFS;HIST1H2BK	3	13.952	126	1.065
Q99878;Q96KK5;Q9BTM1;Q16777;Q93077;Q7L7L0;Q6FI13;P20671;P0C0S8;P04908;H0YFX9;Q96QV6;P16104;Q9BTM1-2;Q71UI9-5;Q8IUE6	Q99878;Q96KK5;Q9BTM1;Q16777;Q93077;Q7L7L0;Q6FI13;P20671;P0C0S8;P04908;H0YFX9;Q96QV6;P16104;Q9BTM1-2	Histone H2A type 1-J;Histone H2A type 1-H;Histone H2A.J;Histone H2A type 2-C;Histone H2A type 1-C;Histone H2A type 3;Histone H2A type 2-A;Histone H2A type 1-D;Histone H2A type 1;Histone H2A type 1-B/E;Histone H2A;Histone H2A type 1-A;Histone H2A.x	HIST1H2AJ;HIST1H2AH;H2AFJ;HIST2H2AC;HIST1H2AC;HIST3H2A;HIST2H2AA3;HIST1H2AD;HIST1H2AG;HIST1H2AB;HIST1H2AA;H2AFX	3	13.936	128	1.0632
B4DVY1;O15371;B0QYA5;B0QYA3;B0QYA6;B0QYA7;B0QYA8;B0QYA4	B4DVY1;O15371;B0QYA5	Eukaryotic translation initiation factor 3 subunit D	EIF3D	8	58.14	499	1.0602
P60866;P60866-2;E5RIP1;E5RJX2;G3XAN0	P60866;P60866-2;E5RIP1;E5RJX2	40S ribosomal protein S20	RPS20	3	13.373	119	1.0557
Q9UN86;Q9UN86-2;D6RAC7;D6RB17;D6R9X5;D6R9A4;D6RBM9;D6REX8;D6RBR0;D6RE13;D6RBW8;D6RGJ4	Q9UN86;Q9UN86-2	Ras GTPase-activating protein-binding protein 2	G3BP2	10	54.12	482	1.042
P62316;K7ERG4;K7EJB5;P62316-2	P62316;K7ERG4	Small nuclear ribonucleoprotein Sm D2	SNRPD2	4	13.527	118	1.0379
P46783;F6U211;Q9NQ39	P46783;F6U211;Q9NQ39	40S ribosomal protein S10;Putative 40S ribosomal protein S10-like	RPS10;RPS10P5	5	18.898	165	1.0361
P68104;Q5VTE0;A6PW80;Q5JR01	P68104;Q5VTE0	Elongation factor 1-alpha 1;Putative elongation factor 1-alpha-like 3	EEF1A1;EEF1A1P5	9	50.14	462	1.0327
Q16629-3;Q16629-2;Q16629-4;C9JAB2;Q16629	Q16629-3;Q16629-2;Q16629-4;C9JAB2;Q16629	Serine/arginine-rich splicing factor 7	SRSF7	4	15.257	132	1.0279
P62314;J3QLR7;J3QLI9	P62314	Small nuclear ribonucleoprotein Sm D1	SNRPD1	2	13.281	119	1.0251
P62829;C9JD32;B9ZVP7;J3KT29;J3KTJ3	P62829;C9JD32;B9ZVP7;J3KT29	60S ribosomal protein L23	RPL23	3	14.865	140	1.0145
Q9Y262;B0QY89;Q9Y262-2;B0QY90;C9JHP4;C9K0Q7;H7C3A0;H0Y7E6	Q9Y262;B0QY89;Q9Y262-2;B0QY90	Eukaryotic translation initiation factor 3 subunit L	EIF3L	16	66.726	564	1.0127
P05141;Q9H0C2	P05141	ADP/ATP translocase 2	SLC25A5	10	32.852	298	1.0113
Q7L014;D6RJA6	Q7L014	Probable ATP-dependent RNA helicase DDX46	DDX46	10	117.36	1031	1.0094
Q00839-2;Q00839;Q5RI18	Q00839-2;Q00839	Heterogeneous nuclear ribonucleoprotein U	HNRNPU	13	88.979	806	1.0005
Q07955-3;Q07955;J3KTL2;Q07955-2;J3QQV5;J3KSW7;J3KSR8	Q07955-3;Q07955;J3KTL2;Q07955-2	Serine/arginine-rich splicing factor 1	SRSF1	4	22.46	201	0.99508
H3BRV0;Q99613;B5ME19;H3BPE4;H3BPE3;H3BTY8	H3BRV0;Q99613;B5ME19	Eukaryotic translation initiation factor 3 subunit C	EIF3C;EIF3CL	16	104.1	903	0.98955
Q9Y383;Q9Y383-3;Q9Y383-2;Q96HJ9-2;C9JWT3;F8WB41;F8WEU3	Q9Y383;Q9Y383-3;Q9Y383-2;Q96HJ9-2	Putative RNA-binding protein Luc7-like 2	LUC7L2	6	46.513	392	0.98925
Q9Y520-4;E7EPN9;Q9Y520-5;Q9Y520;Q9Y520-7;Q9Y520-3;Q9Y520-6;Q9Y520-2;H7C5N8	Q9Y520-4;E7EPN9;Q9Y520-5;Q9Y520;Q9Y520-7;Q9Y520-3;Q9Y520-6;Q9Y520-2	Protein PRRC2C	PRRC2C	16	308.6	2817	0.97704
O00303;B3KSH1;B4DEW9;H0YDT6;E9PQV8	O00303;B3KSH1;B4DEW9	Eukaryotic translation initiation factor 3 subunit F	EIF3F	8	37.563	357	0.96705
Q8NC51-3;Q8NC51;Q8NC51-4;Q8NC51-2	Q8NC51-3;Q8NC51;Q8NC51-4;Q8NC51-2	Plasminogen activator inhibitor 1 RNA-binding protein	SERBP1	3	43.135	393	0.96481
P60228;E5RGA2;H0YBR5;E5RIT4;H0YAW4;E5RHS5;E5RIP5;E5RJ25;E5RII3	P60228;E5RGA2	Eukaryotic translation initiation factor 3 subunit E	EIF3E	12	52.22	445	0.96069
P67809;H0Y449;C9J5V9;Q9Y2T7	P67809;H0Y449	Nuclease-sensitive element-binding protein 1	YBX1	11	35.924	324	0.95815
O43143;B0V0F8;O60231;F5H658;Q14562	O43143	Putative pre-mRNA-splicing factor ATP-dependent RNA helicase DHX15	DHX15	4	90.932	795	0.95642
P16989;P16989-3;P16989-2;H0YG22	P16989;P16989-3;P16989-2	Y-box-binding protein 3	YBX3	9	40.089	372	0.94824
Q14152;F5H335	Q14152;F5H335	Eukaryotic translation initiation factor 3 subunit A	EIF3A	31	166.57	1382	0.94645
K7ERF1;Q9UBQ5;K7ES31;K7EMQ9;B7ZAM9;K7EK53;K7EQM4	K7ERF1;Q9UBQ5;K7ES31;K7EMQ9;B7ZAM9	Eukaryotic translation initiation factor 3 subunit K	EIF3K	4	22.095	192	0.94619
Q9P270;D6RIF6;H0Y9L2	Q9P270;D6RIF6	SLAIN motif-containing protein 2	SLAIN2	5	62.543	581	0.94512
E9PP50;P23528;E9PLJ3;E9PS23;E9PQB7;Q9Y281-3;G3V1A4;Q9Y281;E9PK25	E9PP50;P23528;E9PLJ3;E9PS23;E9PQB7;Q9Y281-3;G3V1A4;Q9Y281;E9PK25	Cofilin-1;Cofilin-2	CFL1;CFL2	2	17.865	160	0.93914
Q14692;A8MXU9;A8MV67	Q14692	Ribosome biogenesis protein BMS1 homolog	BMS1	3	145.81	1282	0.93907
P60842;J3QLN6;J3KS25;J3QR64;J3KTB5;J3QL43;J3QS69;J3KT12;P60842-2;E7EQG2;Q14240;Q14240-2;J3QKZ9;J3KSZ0;Q9NZE6;J3KTN0	P60842;J3QLN6;J3KS25;J3QR64;J3KTB5;J3QL43;J3QS69;J3KT12;P60842-2;E7EQG2;Q14240;Q14240-2;J3QKZ9;J3KSZ0;Q9NZE6	Eukaryotic initiation factor 4A-I;Eukaryotic initiation factor 4A-II	EIF4A1;EIF4A2	3	46.153	406	0.93693
O60573;C9JEL3;B9A044;B8ZZJ9;B8ZZ50;B8ZZL3;B4E1E4;B9A023	O60573;C9JEL3;B9A044;B8ZZJ9;B8ZZ50;B8ZZL3	Eukaryotic translation initiation factor 4E type 2	EIF4E2	3	28.362	245	0.93502
Q5HY54;P21333-2;P21333;E9PHF0;F8WE98;H0Y5C6;H0Y5F3	Q5HY54;P21333-2;P21333	Filamin-A	FLNA	35	276.55	2607	0.93413
Q13347;Q5TFK1	Q13347	Eukaryotic translation initiation factor 3 subunit I	EIF3I	10	36.501	325	0.93236
Q5JP53;P07437;Q5ST81;Q9BVA1;Q13885;E9PBJ4;K7ESM5;Q9BUF5;G3V2A3;F5H0I4;A6NKZ8;Q5SQY0;I3L2F9;A6NNZ2;Q9H4B7;CON__ENSEMBL:ENSBTAP00000025008;M0R2D3;G3V5W4;G3V2R8;M0R042;G3V3R4;M0QYM7;G3V2N6	Q5JP53;P07437;Q5ST81;Q9BVA1;Q13885	Tubulin beta chain;Tubulin beta-2B chain;Tubulin beta-2A chain	TUBB;TUBB2B;TUBB2A	12	47.766	426	0.93065
Q7L2H7;B4E2Q4;J3KNJ2;H0YCQ8;E9PRY0;E9PN86	Q7L2H7;B4E2Q4;J3KNJ2;H0YCQ8	Eukaryotic translation initiation factor 3 subunit M	EIF3M	6	42.502	374	0.92431
P55884;P55884-2;C9JZG1;C9JQN7	P55884;P55884-2	Eukaryotic translation initiation factor 3 subunit B	EIF3B	14	92.48	814	0.92309
Q14444-2;Q14444;G3V153;E9PLA9;E9PP31	Q14444-2;Q14444;G3V153;E9PLA9	Caprin-1	CAPRIN1	10	76.861	694	0.92218
P26368-2;P26368;K7ENG2;K7ELP8	P26368-2;P26368;K7ENG2	Splicing factor U2AF 65 kDa subunit	U2AF2	2	53.12	471	0.91643
F8VZJ2;F8W0W4;H0YHX9;Q13765;Q13765-2;E9PAV3;F8W1N5;F8VNW4;F8VZ58;Q9BZK3	F8VZJ2;F8W0W4;H0YHX9;Q13765;Q13765-2;E9PAV3;F8W1N5;F8VNW4	Nascent polypeptide-associated complex subunit alpha	NACA	1	15.016	136	0.91465
O15372;B3KS98;E5RJT0;E5RFW7;E5RFH0;E5RGU4	O15372;B3KS98;E5RJT0	Eukaryotic translation initiation factor 3 subunit H	EIF3H	6	39.93	352	0.91399
P38919;I3L3H2;J3KT04;J3KS93;J3QQP0;E9PBH4;F8WE11;E7EMV8;J3KSN7;B4E102	P38919	Eukaryotic initiation factor 4A-III	EIF4A3	2	46.871	411	0.91379
P09651-3;P09651-2;F8W6I7;P09651;F8VTQ5;F8VZ49;Q32P51;H0YH80;F8W646;F8VYN5	P09651-3;P09651-2;F8W6I7;P09651;F8VTQ5;F8VZ49;Q32P51;H0YH80	Heterogeneous nuclear ribonucleoprotein A1;Heterogeneous nuclear ribonucleoprotein A1-like 2	HNRNPA1;HNRNPA1L2	7	29.386	267	0.9122
Q9BQA1;B4DP38;H0Y711	Q9BQA1;B4DP38	Methylosome protein 50	WDR77	7	36.724	342	0.89977
O14744;O14744-2;G3V5W5;B4DX49;B4DV00;A8MTP3;G3V580;H0YJX6;G3V5L5;G3V2X6;G3V2L6;C9JSX3;H0YJD3;H0YJ77;G3V5T6;H7BZ44;G3V507;G3V2F5	O14744;O14744-2;G3V5W5;B4DX49;B4DV00;A8MTP3	Protein arginine N-methyltransferase 5;Protein arginine N-methyltransferase 5, N-terminally processed	PRMT5	21	72.683	637	0.89833
P35813-2;P35813;P35813-3;E9PKB5;E9PL75;E9PJN3	P35813-2;P35813;P35813-3;E9PKB5;E9PL75;E9PJN3	Protein phosphatase 1A	PPM1A	5	35.957	324	0.89619
Q9BY77-2;Q9BY77;Q6R954;B4DMM2;F8WEE2;F8WCX5	Q9BY77-2;Q9BY77	Polymerase delta-interacting protein 3	POLDIP3	2	42.894	392	0.88281
Q08945;E9PPZ7;E9PMD4	Q08945	FACT complex subunit SSRP1	SSRP1	6	81.074	709	0.87875
Q6NZI2;Q6NZI2-2;Q6NZI2-3	Q6NZI2;Q6NZI2-2	Polymerase I and transcript release factor	PTRF	2	43.476	390	0.87323
Q6Y7W6-4;Q6Y7W6;Q6Y7W6-3;I1E4Y6;E7ESB6;C9JHW1;E9PC50;C9J0V6;C9JHT0;C9JRZ2;F8WCD5;C9JPV7;C9JXQ0;C9JH18;C9JW88	Q6Y7W6-4;Q6Y7W6;Q6Y7W6-3;I1E4Y6;E7ESB6	PERQ amino acid-rich with GYF domain-containing protein 2	GIGYF2	3	148.63	1286	0.87025
Q01081-2;Q01081;Q01081-4;K7EJH3;K7EJM7;M0QYK5;Q01081-3;K7ERY8;M0R2N4;Q8WU68-3;Q8WU68-2;Q8WU68	Q01081-2;Q01081;Q01081-4	Splicing factor U2AF 35 kDa subunit	U2AF1	2	27.882	240	0.86721
Q15208	Q15208	Serine/threonine-protein kinase 38	STK38	12	54.19	465	0.86484
Q14008-2;Q14008;Q14008-3;E9PQH5;H0YCF6;H0YEK7;H0YDX5	Q14008-2;Q14008;Q14008-3	Cytoskeleton-associated protein 5	CKAP5	5	218.52	1972	0.8633
P63173;J3KT73;J3QL01;J3KSP2	P63173;J3KT73;J3QL01;J3KSP2	60S ribosomal protein L38	RPL38	4	8.2178	70	0.86245
Q15149-7;Q15149-8;Q15149-9;Q15149-5;Q15149-4;Q15149-6;Q15149-3;Q15149-2;Q15149;E9PMV1;E9PQ28;E9PIA2;E9PKG0	Q15149-7;Q15149-8;Q15149-9;Q15149-5;Q15149-4;Q15149-6;Q15149-3;Q15149-2;Q15149	Plectin	PLEC	10	512.6	4515	0.86129
O95881	O95881	Thioredoxin domain-containing protein 12	TXNDC12	4	19.206	172	0.85805
O60841	O60841	Eukaryotic translation initiation factor 5B	EIF5B	3	138.83	1220	0.84809
Q8WWY3;E7ESA8;E7EVX8;Q8WWY3-2;E7EU94;E7ESX0;E7EN72;Q8WWY3-3	Q8WWY3;E7ESA8;E7EVX8;Q8WWY3-2;E7EU94;E7ESX0;E7EN72;Q8WWY3-3	U4/U6 small nuclear ribonucleoprotein Prp31	PRPF31	5	55.455	499	0.84797
J3QQT2;J3KRX5;P18621;P18621-3;J3QS96;P18621-2;J3QLC8;J3KRB3;J3KSJ0	J3QQT2;J3KRX5;P18621;P18621-3;J3QS96;P18621-2;J3QLC8;J3KRB3	60S ribosomal protein L17	RPL17	6	19.786	171	0.84553
P35659;D6R9L5;P35659-2;B4DFG0;D6RDA2;H0Y993	P35659;D6R9L5;P35659-2;B4DFG0	Protein DEK	DEK	4	42.674	375	0.84327
O75821;K7EP16;K7ER90;K7EL20;K7ENA8	O75821;K7EP16;K7ER90;K7EL20	Eukaryotic translation initiation factor 3 subunit G	EIF3G	3	35.611	320	0.84023
P62805	P62805	Histone H4	HIST1H4A	5	11.367	103	0.83921
P98175-2;P98175;P98175-4;P98175-3;P52756	P98175-2;P98175;P98175-4;P98175-3	RNA-binding protein 10	RBM10	19	103.43	929	0.83338
P53999	P53999	Activated RNA polymerase II transcriptional coactivator p15	SUB1	2	14.395	127	0.83227
E1P5S2;Q14498-3;Q14498-2;Q14498;H0Y4X3;G3XAC6;G3V5Z6;H0YJJ3;Q5QP23;G3XAP0;Q86U06-4;Q86U06-5;Q86U06-2;Q86U06;G3V546;Q5QP22;Q5QP21;Q86U06-3	E1P5S2;Q14498-3;Q14498-2;Q14498;H0Y4X3;G3XAC6	RNA-binding protein 39	RBM39	8	40.541	373	0.82975
P19338;H7BY16;C9JYW2;C9JLB1;C9J1H7;C9JWL1	P19338;H7BY16	Nucleolin	NCL	5	76.613	710	0.81861
Q86V81;E9PB61	Q86V81;E9PB61	THO complex subunit 4	ALYREF	3	26.888	257	0.80244
Q9Y2H1;B4E3J8;F5H277;F5H7Z3;F5GY51;F5H5E6;F5H0V1;H0YGN4;I3L0D0	Q9Y2H1;B4E3J8	Serine/threonine-protein kinase 38-like	STK38L	3	54.002	464	0.79837
P23588;E7EX17;B4DS13;F8VSC7;F8VP89;F8W0K0;F8VX11;F8VYE9;F8VRU1	P23588;E7EX17;B4DS13;F8VSC7;F8VP89;F8W0K0;F8VX11	Eukaryotic translation initiation factor 4B	EIF4B	11	69.15	611	0.78727
B4DJ96;O95232;J3KPP4;D6RDI2;D6RHH0	B4DJ96;O95232;J3KPP4	Luc7-like protein 3	LUC7L3	3	42.571	356	0.77777
Q9BUA3;H0YGK9;H0YGY5	Q9BUA3	Uncharacterized protein C11orf84	C11orf84	2	41.036	381	0.77498
P46821;D6RA32;D6RA40;D6RCL2;D6RGJ3;P78559;P78559-2;J3KPX8;E9PGC8	P46821	Microtubule-associated protein 1B;MAP1B heavy chain;MAP1 light chain LC1	MAP1B	7	270.63	2468	0.74821
Q13283;F5H4D6;E5RIZ6;E5RIF8;E5RH42;Q5HYE9;E5RJU8;E5RH00;E5RI46	Q13283;F5H4D6	Ras GTPase-activating protein-binding protein 1	G3BP1	12	52.164	466	0.7395
Q86X51	Q86X51	Uncharacterized protein CXorf67	CXorf67	2	51.893	503	0.73947
O95218-2;O95218	O95218-2;O95218	Zinc finger Ran-binding domain-containing protein 2	ZRANB2	2	36.318	320	0.73666
Q9NQ29-2;Q9NQ29;A8MYV2;Q9NQ29-3;B8ZZ10;B8ZZ09;B8ZZ12;F8WBC1;F2Z322	Q9NQ29-2;Q9NQ29;A8MYV2;Q9NQ29-3;B8ZZ10	Putative RNA-binding protein Luc7-like 1	LUC7L	6	38.405	325	0.73238
E9PMI6;J3KN38;P54105;E9PJF4;E9PQ83	E9PMI6;J3KN38;P54105;E9PJF4;E9PQ83	Methylosome subunit pICln	CLNS1A	4	18.259	167	0.73079
Q9UH99;Q9UH99-2;J3KQE0;B0QY60;B0QY64;B0QY68;B0QY66;H0Y686;B0QY67;B0QY63	Q9UH99;Q9UH99-2;J3KQE0	SUN domain-containing protein 2	SUN2	4	80.31	717	0.72667
O14639-2;O14639;Q5T6N4;O14639-3;O14639-5;Q5JVV3;Q5T6N2;F8W8M4;O14639-4;J3QSX6;H0Y3K7;H0Y7N6;F6XFR5	O14639-2;O14639;Q5T6N4;O14639-3;O14639-5;Q5JVV3;Q5T6N2;F8W8M4;O14639-4;J3QSX6;H0Y3K7	Actin-binding LIM protein 1	ABLIM1	4	81.12	718	0.72613
Q9Y657;Q5JZB7;Q9BPZ2;Q99865	Q9Y657	Spindlin-1	SPIN1	7	29.6	262	0.71598
P51991-2;P51991;H7C1J8	P51991-2;P51991	Heterogeneous nuclear ribonucleoprotein A3	HNRNPA3	3	37.029	356	0.70288
Q9H3K6;Q9H3K6-2;H3BV85;H3BTW0;H3BVE0	Q9H3K6;Q9H3K6-2;H3BV85;H3BTW0;H3BVE0	BolA-like protein 2	BOLA2;BOLA2B;LOC101060252	4	10.116	86	0.68497
Q99959-2;Q99959	Q99959-2;Q99959	Plakophilin-2	PKP2	3	92.755	837	0.6608
Q8IWX8;J3QK89	Q8IWX8;J3QK89	Calcium homeostasis endoplasmic reticulum protein	CHERP	2	103.7	916	0.65331
P08670;B0YJC4;B0YJC5;Q5JVS8;H7C5W5;P17661;P41219;P41219-2;F8W835;Q16352;P07197-2;P07196;E7EMV2;E7ESP9;P07197;P12036-2;P12036	P08670;B0YJC4	Vimentin	VIM	8	53.651	466	0.65147
P19474;F5H012;P19474-2;H0YDP8	P19474;F5H012;P19474-2	E3 ubiquitin-protein ligase TRIM21	TRIM21	15	54.169	475	0.64467
O15042-2;O15042;E7ET15;O15042-3;C9JB80;H0Y8D9;E7EW00;H7C4V2	O15042-2;O15042;E7ET15;O15042-3;C9JB80	U2 snRNP-associated SURP motif-containing protein	U2SURP	2	118.23	1028	0.62615
O75533;H7C341;F8WC19;O75533-2;B4DGZ4	O75533	Splicing factor 3B subunit 1	SF3B1	6	145.83	1304	0.55617
Q15393;Q15393-2;Q15393-3;J3QRB2;J3QL37;I3L4G7;H3BMB0	Q15393	Splicing factor 3B subunit 3	SF3B3	4	135.58	1217	0.5468
P04406;P04406-2;E7EUT5	P04406;P04406-2;E7EUT5	Glyceraldehyde-3-phosphate dehydrogenase	GAPDH	2	36.053	335	0.50234
Q13435;E9PPJ0;E9PJT3;E9PJ04;H0YCG1;H0YEX5;E9PIL8	Q13435;E9PPJ0	Splicing factor 3B subunit 2	SF3B2	3	100.23	895	0.49532
B4DJP7;P62318;H3BT13	B4DJP7;P62318	Small nuclear ribonucleoprotein Sm D3	SNRPD3	2	13.291	120	0.48924
J3QLE5;P14678-2;P63162;P14678;B3KVR1;P14678-3;J3KRY3	J3QLE5;P14678-2;P63162;P14678;B3KVR1;P14678-3;J3KRY3	Small nuclear ribonucleoprotein-associated protein N;Small nuclear ribonucleoprotein-associated proteins B and B;Small nuclear ribonucleoprotein-associated protein	SNRPN;SNRPB	2	17.546	169	0.45104
P52732	P52732	Kinesin-like protein KIF11	KIF11	23	119.16	1056	0.43054
P60891;B1ALA9;B4DNL6;P21108;B1ALA7;H7C540	P60891;B1ALA9;B4DNL6;P21108	Ribose-phosphate pyrophosphokinase 1;Ribose-phosphate pyrophosphokinase;Ribose-phosphate pyrophosphokinase 3	PRPS1;PRPS1L1	2	34.834	318	0.3713

## Sheet: transient expression 
Protein IDs	Majority protein IDs	Protein names	Gene names	Peptides	Mol. weight [kDa]	Sequence length	Ratio H/L
Q9UI26;Q9UI26-2;F8WDV0;E7EMB7;D6RJB1;F8WBN4;D6RCN7;H0Y8M5	Q9UI26;Q9UI26-2;F8WDV0	Importin-11	IPO11	10	112.53	975	14.186
Q8N3X1;Q8N3X1-2	Q8N3X1;Q8N3X1-2	Formin-binding protein 4	FNBP4	6	110.26	1017	11.365
P17844;J3KTA4;B4DLW8;J3QSF1;J3QRQ7;J3KRX8;J3QR02;J3KRZ1;J3QRN5	P17844;J3KTA4;B4DLW8	Probable ATP-dependent RNA helicase DDX5	DDX5	27	69.147	614	10.801
Q92841-1;Q92841-3;Q92841;H3BLZ8;Q92841-2;C9JMU5;G5E9L5	Q92841-1;Q92841-3;Q92841;H3BLZ8;Q92841-2;C9JMU5	Probable ATP-dependent RNA helicase DDX17	DDX17	20	72.371	650	7.6498
G3V576;G3V4W0;B4DY08;G3V4C1;P07910-2;G3V2Q1;P07910;P07910-4;G3V555;G3V575;P07910-3;G3V5X6;G3V3K6;G3V251;B4DSU6;G3V5V7;G3V2D6;O60812;G3V4M8;G3V2H6	G3V576;G3V4W0;B4DY08;G3V4C1;P07910-2;G3V2Q1;P07910;P07910-4;G3V555;G3V575;P07910-3;G3V5X6;G3V3K6;G3V251;B4DSU6;G3V5V7;G3V2D6;O60812	Heterogeneous nuclear ribonucleoproteins C1/C2;Heterogeneous nuclear ribonucleoprotein C-like 1	HNRNPC;HNRNPCL1	6	25.256	231	4.9372
D6RH20;G5EA06;Q92552;B4DRT2;D6RJC7;E5RJ73	D6RH20;G5EA06;Q92552;B4DRT2;D6RJC7	28S ribosomal protein S27, mitochondrial	MRPS27	4	34.458	299	4.5722
D6REM6;P43243;A8MXP9;D6R991;H0Y8T4;B3KM87;P43243-2;D6RAM9;D6RAY2;D6RBI2;D6RE02;D6RIA2;D6RB45;D6R9F3;D6RBS2;D6RCM3;D6REK4;D6R8Z5;D6RBK5	D6REM6;P43243;A8MXP9;D6R991	Matrin-3	MATR3	8	88.358	794	4.178
Q9Y399;Q5T8A0	Q9Y399;Q5T8A0	28S ribosomal protein S2, mitochondrial	MRPS2	3	33.249	296	4.0327
P14866;M0QXS5;P14866-2;M0QYT0;M0R076;M0QYL7;M0R1W6	P14866;M0QXS5;P14866-2;M0QYT0	Heterogeneous nuclear ribonucleoprotein L	HNRNPL	6	64.132	589	3.8707
P52272-2;P52272;M0QZM1;M0R019;M0R2I7;M0R2T0;M0R0N3;M0QYQ7;M0R0Y6;M0QY96;M0QYL3	P52272-2;P52272;M0QZM1	Heterogeneous nuclear ribonucleoprotein M	HNRNPM	19	73.62	691	3.7553
P51398-2;P51398-3;P51398	P51398-2;P51398-3;P51398	28S ribosomal protein S29, mitochondrial	DAP3	2	41.044	357	3.6031
P38159;H0Y6E7;H3BT71;P38159-2;H3BR27;P38159-3;H3BNC1;O75526	P38159;H0Y6E7;H3BT71;P38159-2	RNA-binding motif protein, X chromosome;RNA-binding motif protein, X chromosome, N-terminally processed	RBMX	7	42.331	391	3.5025
Q8N163;Q8N163-2;H0YB24;G3V119;E5RFJ3;H0YC69;E5RGU7;H0YC58;E5RHJ4;E5RHH8	Q8N163;Q8N163-2;H0YB24;G3V119	DBIRD complex subunit KIAA1967	KIAA1967	9	102.9	923	3.1923
Q9UKB1-2;B4DH70;Q9UKB1-3;Q9UKB1;Q68DS0;Q9Y297-2;Q9Y297	Q9UKB1-2;B4DH70;Q9UKB1-3;Q9UKB1;Q68DS0;Q9Y297-2;Q9Y297	F-box/WD repeat-containing protein 11;F-box/WD repeat-containing protein 1A	FBXW11;DKFZp781N011;BTRC	2	58.422	508	3.1572
O43390;Q2L7G6;O43390-2;E7ETM7	O43390;Q2L7G6;O43390-2;E7ETM7	Heterogeneous nuclear ribonucleoprotein R	HNRNPR	4	70.942	633	2.953
P22626;P22626-2	P22626;P22626-2	Heterogeneous nuclear ribonucleoproteins A2/B1	HNRNPA2B1	9	37.429	353	2.9479
Q9Y2R9;J3QLS3;J3QQS1;J3KSI8;J3QKW2	Q9Y2R9;J3QLS3;J3QQS1;J3KSI8;J3QKW2	28S ribosomal protein S7, mitochondrial	MRPS7	5	28.134	242	2.9172
P51991-2;P51991;H7C1J8	P51991-2;P51991	Heterogeneous nuclear ribonucleoprotein A3	HNRNPA3	5	37.029	356	2.8861
I3L521;F5GXV8;F5GY08;Q9Y580;J3KPD3;F5H674;F5H606;G3V1T9	I3L521;F5GXV8;F5GY08;Q9Y580;J3KPD3;F5H674;F5H606;G3V1T9	RNA-binding protein 7	RBM7	2	16.436	148	2.7004
P82930;C9JJ19	P82930;C9JJ19	28S ribosomal protein S34, mitochondrial	MRPS34	3	25.65	218	2.6363
Q5T6W5;P61978-3;P61978;P61978-2;Q5T6W2;Q5T6W1	Q5T6W5;P61978-3;P61978;P61978-2;Q5T6W2	Heterogeneous nuclear ribonucleoprotein K	HNRNPK	15	47.557	428	2.625
Q5JR04;Q9HCE1;Q9HCE1-2	Q5JR04;Q9HCE1;Q9HCE1-2	Putative helicase MOV-10	MOV10	4	107.21	947	2.5643
P49207	P49207	60S ribosomal protein L34	RPL34	2	13.293	117	2.3796
O60506-4;O60506-3;O60506-2;O60506;O60506-5;F6UXX1	O60506-4;O60506-3;O60506-2;O60506;O60506-5	Heterogeneous nuclear ribonucleoprotein Q	SYNCRIP	5	58.735	527	2.3455
Q92900-2;Q92900	Q92900-2;Q92900	Regulator of nonsense transcripts 1	UPF1	2	123.03	1118	2.3172
P35637-2;P35637;H3BPE7	P35637-2;P35637;H3BPE7	RNA-binding protein FUS	FUS	5	53.354	525	2.3071
E7EPB3;P50914	E7EPB3;P50914	60S ribosomal protein L14	RPL14	2	14.558	124	2.2217
Q12905	Q12905	Interleukin enhancer-binding factor 2	ILF2	3	43.062	390	2.214
Q13151	Q13151	Heterogeneous nuclear ribonucleoprotein A0	HNRNPA0	2	30.84	305	2.1963
Q12906-5;Q12906-4;Q12906-2;Q12906-6;Q12906-3;Q12906;Q12906-7;K7EKJ9;K7EQR9;K7ERM6;K7ENK6;K7EM82;K7EJ09;K7ER69;Q96SI9-2;Q96SI9;K7EQ75;K7EPG3;K7EKY0	Q12906-5;Q12906-4;Q12906-2;Q12906-6;Q12906-3;Q12906;Q12906-7	Interleukin enhancer-binding factor 3	ILF3	6	74.606	690	2.1929
P62995;P62995-3;H7BXF3;H7C2L4;P62995-2	P62995;P62995-3;H7BXF3	Transformer-2 protein homolog beta	TRA2B	4	33.665	288	2.1839
Q92522	Q92522	Histone H1x	H1FX	2	22.487	213	2.1792
Q9Y6M1-5;Q9Y6M1-6;Q9Y6M1-3;Q9Y6M1-4;Q9Y6M1-1;Q9Y6M1;F8W930;O00425-2	Q9Y6M1-5;Q9Y6M1-6;Q9Y6M1-3;Q9Y6M1-4;Q9Y6M1-1;Q9Y6M1;F8W930	Insulin-like growth factor 2 mRNA-binding protein 2	IGF2BP2	3	54.721	493	2.1608
Q16629-3;Q16629-2;Q16629-4;C9JAB2;Q16629	Q16629-3;Q16629-2;Q16629-4;C9JAB2;Q16629	Serine/arginine-rich splicing factor 7	SRSF7	5	15.257	132	2.1343
P52597;F5GZT4;H0YBG7;H0YBD7	P52597	Heterogeneous nuclear ribonucleoprotein F;Heterogeneous nuclear ribonucleoprotein F, N-terminally processed	HNRNPF	4	45.671	415	2.1217
O14979-3;O14979-2;O14979	O14979-3;O14979-2;O14979	Heterogeneous nuclear ribonucleoprotein D-like	HNRPDL	2	27.191	244	2.0926
P26373;J3QSB4;P26373-2;H3BTH3;H3BUK8;J3KS98	P26373;J3QSB4;P26373-2	60S ribosomal protein L13	RPL13	7	24.261	211	2.0504
P62917;E9PKZ0;G3V1A1;E9PKU4;E9PP36	P62917;E9PKZ0;G3V1A1;E9PKU4	60S ribosomal protein L8	RPL8	5	28.024	257	2.0424
P31942-3;P31942-2;P31942;P31942-4;B4DHY1;P31942-6;P31942-5	P31942-3;P31942-2;P31942;P31942-4;B4DHY1	Heterogeneous nuclear ribonucleoprotein H3	HNRNPH3	5	31.525	297	2.0408
P39023;G5E9G0;H7C3M2;B5MCW2;H7C422;F8WCR1	P39023;G5E9G0;H7C3M2;B5MCW2;H7C422	60S ribosomal protein L3	RPL3	4	46.108	403	2.0368
M0R3D6;M0R1A7;M0R117;Q02543;M0R0P7	M0R3D6;M0R1A7;M0R117;Q02543	60S ribosomal protein L18a	RPL18A	3	16.714	141	2.0336
Q9NZB2;Q9NZB2-6;Q9NZB2-4;Q9NZB2-2;Q9NZB2-5;H7C0T0;Q5T035	Q9NZB2;Q9NZB2-6;Q9NZB2-4;Q9NZB2-2;Q9NZB2-5	Constitutive coactivator of PPAR-gamma-like protein 1	FAM120A	10	121.89	1118	2.0044
P18124;A8MUD9;C9JIJ5;C9JZ88	P18124;A8MUD9	60S ribosomal protein L7	RPL7	12	29.225	248	1.991
P09651-3;P09651-2;F8W6I7;P09651;F8VTQ5;F8VZ49;Q32P51;H0YH80;F8W646;F8VYN5	P09651-3;P09651-2;F8W6I7;P09651;F8VTQ5;F8VZ49;Q32P51;H0YH80	Heterogeneous nuclear ribonucleoprotein A1;Heterogeneous nuclear ribonucleoprotein A1-like 2	HNRNPA1;HNRNPA1L2	5	29.386	267	1.9628
Q9Y3Y2-4;Q9Y3Y2;Q9Y3Y2-3	Q9Y3Y2-4;Q9Y3Y2;Q9Y3Y2-3	Chromatin target of PRMT1 protein	CHTOP	2	21.918	202	1.9549
Q07955-3;Q07955;J3KTL2;Q07955-2;J3QQV5;J3KSW7;J3KSR8	Q07955-3;Q07955;J3KTL2;Q07955-2	Serine/arginine-rich splicing factor 1	SRSF1	7	22.46	201	1.9543
Q9H7D7-2;Q9H7D7;C9JCS7;H0Y9R3;H0Y917;Q9H7D7-3;Q9H7D7-4	Q9H7D7-2;Q9H7D7	WD repeat-containing protein 26	WDR26	5	70.459	645	1.9382
Q96PK6;Q96PK6-2;Q96PK6-3;Q96PK6-4;F8WDX3;F2Z2W2;B8ZZ74;B0LM41	Q96PK6	RNA-binding protein 14	RBM14	4	69.491	669	1.9177
P05388;F8VW21;F8VU65;Q3B7A4;F8VWS0;F8VPE8;G3V210;F8VQY6;F8VRK7;F8VZS0;Q8NHW5;F8VWV4;F8VS58;F8W1K8	P05388;F8VW21;F8VU65;Q3B7A4;F8VWS0;F8VPE8;G3V210;F8VQY6;F8VRK7;F8VZS0;Q8NHW5;F8VWV4;F8VS58	60S acidic ribosomal protein P0;60S acidic ribosomal protein P0-like	RPLP0;RPLP0P6	5	34.273	317	1.9144
P62424;Q5T8U3;Q5T8U2	P62424;Q5T8U3	60S ribosomal protein L7a	RPL7A	11	29.995	266	1.9116
P62750;H7BY10;K7EJV9;K7ERT8;A8MUS3;K7EMA7	P62750;H7BY10;K7EJV9;K7ERT8;A8MUS3;K7EMA7	60S ribosomal protein L23a	RPL23A	4	17.695	156	1.9008
E7EQV9;P61313;E7EX53;E7ENU7;P61313-2;E7ERA2	E7EQV9;P61313;E7EX53;E7ENU7;P61313-2	Ribosomal protein L15;60S ribosomal protein L15	RPL15	4	20.51	174	1.8972
P40429;M0QYS1;Q6NVV1;M0QZU1	P40429;M0QYS1;Q6NVV1	60S ribosomal protein L13a;Putative 60S ribosomal protein L13a-like MGC87657	RPL13A	3	23.577	203	1.8963
P61353;K7ELC7;K7EQQ9;K7ERY7	P61353;K7ELC7;K7EQQ9	60S ribosomal protein L27	RPL27	3	15.798	136	1.8819
F8W181;Q02878;F8VZ45;F8VR69;F8VZA3;F8VWR1	F8W181;Q02878	60S ribosomal protein L6	RPL6	10	25.892	226	1.8785
G3V203;Q07020;J3QQ67;F8VYV2;F8VWC5;H0YHA7;F8VUA6;F8VXR6	G3V203;Q07020;J3QQ67;F8VYV2;F8VWC5;H0YHA7	60S ribosomal protein L18	RPL18	5	18.756	164	1.8696
P05387;H0YDD8	P05387	60S acidic ribosomal protein P2	RPLP2	3	11.665	115	1.8666
P36578;H3BM89;H3BTP7;H3BU31	P36578;H3BM89	60S ribosomal protein L4	RPL4	10	47.697	427	1.8652
P18077;F8WBS5;F8WB72;C9K025	P18077;F8WBS5;F8WB72;C9K025	60S ribosomal protein L35a	RPL35A	3	12.538	110	1.8633
Q13243;B4DJK0;B4DUA4;G3V5K8;Q13243-2;Q13243-3	Q13243;B4DJK0;B4DUA4;G3V5K8;Q13243-2;Q13243-3	Serine/arginine-rich splicing factor 5	SRSF5	3	31.263	272	1.8627
E9PCY7;P31943;G8JLB6;E5RGV0;D6RIU0;D6RBM0;E5RGH4;E7EQJ0;D6RAM1;D6R9T0;D6RFM3;D6RIT2;D6RDU3;D6RJ04;D6RIH9;H0YB39;H0YAQ2;E7EN40;E5RJ94;D6R9D3;D6RF17;D6RDL0	E9PCY7;P31943;G8JLB6;E5RGV0;D6RIU0;D6RBM0;E5RGH4;E7EQJ0;D6RAM1;D6R9T0;D6RFM3;D6RIT2;D6RDU3;D6RJ04;D6RIH9;H0YB39	Heterogeneous nuclear ribonucleoprotein H;Heterogeneous nuclear ribonucleoprotein H, N-terminally processed	HNRNPH1	5	47.087	429	1.8526
D6RAN4;P32969;H0Y9V9;E7ESE0;H0Y9R4	D6RAN4;P32969;H0Y9V9;E7ESE0	60S ribosomal protein L9	RPL9	5	20.874	182	1.8216
Q08211;Q08211-2	Q08211	ATP-dependent RNA helicase A	DHX9	26	140.96	1270	1.8026
P46778;G3V1B3;M0R181	P46778;G3V1B3;M0R181	60S ribosomal protein L21	RPL21	3	18.565	160	1.8011
Q9Y3U8;J3KTD3;J3QSB5	Q9Y3U8;J3KTD3;J3QSB5	60S ribosomal protein L36	RPL36	2	12.254	105	1.7998
H7C3A1;Q9BXP5-5;Q9BXP5-4;Q9BXP5-2;Q9BXP5-3;Q9BXP5;H7C1K0;H7C159	H7C3A1;Q9BXP5-5;Q9BXP5-4;Q9BXP5-2;Q9BXP5-3;Q9BXP5	Serrate RNA effector molecule homolog	SRRT	3	56.733	499	1.796
E9PLL6;P46776;E9PJD9;E9PLX7	E9PLL6;P46776;E9PJD9;E9PLX7	60S ribosomal protein L27a	RPL27A	2	12.201	108	1.7905
Q9UMS4;H0YGZ5;F5GY56	Q9UMS4	Pre-mRNA-processing factor 19	PRPF19	3	55.18	504	1.7792
P62913;P62913-2;Q5VVC8;Q5VVC9	P62913;P62913-2;Q5VVC8	60S ribosomal protein L11	RPL11	4	20.252	178	1.7763
P05386	P05386	60S acidic ribosomal protein P1	RPLP1	1	11.514	114	1.7742
Q9UH17-3;Q9UH17;B0QYD3;Q9UH17-2;P31941-2;P31941	Q9UH17-3;Q9UH17;B0QYD3;Q9UH17-2	DNA dC->dU-editing enzyme APOBEC-3B	APOBEC3B	3	43.081	357	1.768
P07305-2;P07305	P07305-2;P07305	Histone H1.0	H1F0	2	19.167	177	1.7652
P46779-4;P46779-5;H0YMF4;P46779;P46779-2;P46779-3;H0YKD8;H0YLP6	P46779-4;P46779-5;H0YMF4;P46779;P46779-2;P46779-3;H0YKD8;H0YLP6	60S ribosomal protein L28	RPL28	3	7.888	69	1.763
K7ES61;Q9BYD3;K7ELQ0;Q9BYD3-2;K7EKI4;K7ELF1;K7EJ73	K7ES61;Q9BYD3;K7ELQ0;Q9BYD3-2;K7EKI4;K7ELF1	39S ribosomal protein L4, mitochondrial	MRPL4	2	33.792	300	1.7605
P42766;H0Y3A0;F2Z388	P42766;H0Y3A0;F2Z388	60S ribosomal protein L35	RPL35	3	14.551	123	1.7307
Q9NRX2;E9PKV2	Q9NRX2;E9PKV2	39S ribosomal protein L17, mitochondrial	MRPL17	2	20.05	175	1.7139
P62906	P62906	60S ribosomal protein L10a	RPL10A	6	24.831	217	1.6716
Q99880;Q99879;Q99877;Q93079;Q5QNW6;P62807;P58876;P57053;O60814;Q5QNW6-2;B4DR52;Q96A08	Q99880;Q99879;Q99877;Q93079;Q5QNW6;P62807;P58876;P57053;O60814;Q5QNW6-2;B4DR52	Histone H2B type 1-L;Histone H2B type 1-M;Histone H2B type 1-N;Histone H2B type 1-H;Histone H2B type 2-F;Histone H2B type 1-C/E/F/G/I;Histone H2B type 1-D;Histone H2B type F-S;Histone H2B type 1-K;Histone H2B	HIST1H2BL;HIST1H2BM;HIST1H2BN;HIST1H2BH;HIST2H2BF;HIST1H2BC;HIST1H2BD;H2BFS;HIST1H2BK	2	13.952	126	1.6695
Q13247-3;Q13247;Q13247-2;F6T1J1;Q08170	Q13247-3;Q13247;Q13247-2	Serine/arginine-rich splicing factor 6	SRSF6	5	38.418	335	1.6635
Q96DV4;B3KN96	Q96DV4	39S ribosomal protein L38, mitochondrial	MRPL38	2	44.596	380	1.6596
C9JXB8;C9JNW5;P83731	C9JXB8;C9JNW5;P83731	60S ribosomal protein L24	RPL24	3	14.369	121	1.6465
P62899;H7C2W9;C9JU56;B7Z4E3;P62899-3;P62899-2;B7Z4C8;B8ZZK4	P62899;H7C2W9;C9JU56;B7Z4E3;P62899-3;P62899-2;B7Z4C8;B8ZZK4	60S ribosomal protein L31	RPL31	5	14.463	125	1.6385
P47914	P47914	60S ribosomal protein L29	RPL29	1	17.752	159	1.6193
F8W7C6;P27635;H7C123;H7C2C5;Q96L21	F8W7C6;P27635;H7C123;H7C2C5	60S ribosomal protein L10	RPL10	6	18.592	163	1.5994
B4E241;P84103	B4E241;P84103	Serine/arginine-rich splicing factor 3	SRSF3	3	14.203	124	1.585
P11142;P11142-2;E9PKE3;E9PN89;E9PNE6;E9PLF4;E9PQQ4;E9PQK7;E9PK54;E9PPY6;E9PN25;E9PI65;A8K7Q2;P54652;E9PM13;E9PS65	P11142;P11142-2;E9PKE3;E9PN89;E9PNE6;E9PLF4;E9PQQ4;E9PQK7;E9PK54	Heat shock cognate 71 kDa protein	HSPA8	15	70.897	646	1.5809
P62244;I3L3P7;I3L246;H3BN98;H3BV27;H3BT37;I3L303;H3BVC7	P62244;I3L3P7;I3L246;H3BN98	40S ribosomal protein S15a	RPS15A	5	14.839	130	1.5754
K7ERF1;Q9UBQ5;K7ES31;K7EMQ9;B7ZAM9;K7EK53;K7EQM4	K7ERF1;Q9UBQ5;K7ES31;K7EMQ9;B7ZAM9	Eukaryotic translation initiation factor 3 subunit K	EIF3K	4	22.095	192	1.5639
P30050;P30050-2	P30050	60S ribosomal protein L12	RPL12	3	17.818	165	1.5557
Q96HS1;Q96HS1-2;F5GXG4	Q96HS1;Q96HS1-2	Serine/threonine-protein phosphatase PGAM5, mitochondrial	PGAM5	5	32.004	289	1.5556
Q9UQ35;Q9UQ35-2;I3L4U6;I3L3Q8	Q9UQ35	Serine/arginine repetitive matrix protein 2	SRRM2	11	299.61	2752	1.5515
Q99832-3;Q99832;Q99832-2;B7Z1C9;F5GZK5;Q99832-4;F8WAM2	Q99832-3;Q99832;Q99832-2;B7Z1C9;F5GZK5;Q99832-4	T-complex protein 1 subunit eta	CCT7	2	54.804	499	1.5477
O00571;O00571-2;B4DXX7;O15523;B4E132;B4E3C4;B4DLA0;C9J8G5;C9J081;D6RCM4;Q9NQI0-3;Q9NQI0-2;Q9NQI0-4;Q9NQI0	O00571;O00571-2;B4DXX7;O15523	ATP-dependent RNA helicase DDX3X;ATP-dependent RNA helicase DDX3Y	DDX3X;DDX3Y	25	73.243	662	1.5208
P13010;H7C0H9;C9JZ81	P13010	X-ray repair cross-complementing protein 5	XRCC5	2	82.704	732	1.4986
O15479;O15481;Q96LZ2;P43366;Q9UBF1	O15479	Melanoma-associated antigen B2	MAGEB2	3	35.277	319	1.4901
Q9BTL3	Q9BTL3	RNMT-activating mini protein	FAM103A1	3	14.381	118	1.4793
Q15233;Q15233-2;H7C367;C9JYS8;C9IZL7;C9J4X2	Q15233;Q15233-2;H7C367;C9JYS8	Non-POU domain-containing octamer-binding protein	NONO	6	54.231	471	1.4781
Q9Y224;G3V4C6;H0YJB9;G3V4E7	Q9Y224;G3V4C6	UPF0568 protein C14orf166	C14orf166	6	28.068	244	1.473
Q8NCA5-2;Q8NCA5;E9PH82;B4DT23;C9J3G8	Q8NCA5-2;Q8NCA5;E9PH82;B4DT23	Protein FAM98A	FAM98A	6	55.272	518	1.4729
P10412;P16403;P16402;P22492;Q02539	P10412;P16403;P16402	Histone H1.4;Histone H1.2;Histone H1.3	HIST1H1E;HIST1H1C;HIST1H1D	5	21.865	219	1.4632
P40227;B4DPJ8;P40227-2	P40227;B4DPJ8;P40227-2	T-complex protein 1 subunit zeta	CCT6A	2	58.024	531	1.4464
M0QZC5;P62280;M0R1H6;M0R1H5	M0QZC5;P62280	40S ribosomal protein S11	RPS11	4	13.997	118	1.4451
P62854;Q5JNZ5	P62854;Q5JNZ5	40S ribosomal protein S26;Putative 40S ribosomal protein S26-like 1	RPS26;RPS26P11	2	13.015	115	1.4355
D6RF44;H0YA96;D6RAF8;H0Y8G5;Q14103-4;B4DTC3;Q14103-3;Q14103-2;Q14103;D6RBQ9;D6RD83;F5H6R6	D6RF44;H0YA96;D6RAF8;H0Y8G5;Q14103-4;B4DTC3;Q14103-3;Q14103-2;Q14103;D6RBQ9;D6RD83	Heterogeneous nuclear ribonucleoprotein D0	HNRNPD	3	12.64	112	1.4347
Q9Y3I0;E7EQS9	Q9Y3I0	tRNA-splicing ligase RtcB homolog	C22orf28	15	55.21	505	1.4179
O43290	O43290	U4/U6.U5 tri-snRNP-associated protein 1	SART1	2	90.254	800	1.4032
P46777;Q5T7N0	P46777	60S ribosomal protein L5	RPL5	4	34.362	297	1.4
P15880;H0YEN5;E9PQD7;E9PMM9;I3L404;E9PPT0;E9PM36	P15880;H0YEN5;E9PQD7;E9PMM9	40S ribosomal protein S2	RPS2	7	31.324	293	1.3916
P23246;P23246-2;H0Y9K7;H0Y9U2	P23246;P23246-2	Splicing factor, proline- and glutamine-rich	SFPQ	11	76.149	707	1.3913
P62273;P62273-2	P62273;P62273-2	40S ribosomal protein S29	RPS29	1	6.6767	56	1.379
B1ANR0;Q13310-2;Q13310;Q13310-3;H0Y5F5;H0YEQ8;B1ANR1;H0YCC8;H0YEU6;H0Y6X6;P0CB38;J3KTH5	B1ANR0;Q13310-2;Q13310;Q13310-3;H0Y5F5	Polyadenylate-binding protein 4	PABPC4	10	67.97	615	1.3732
P62266;D6RD47	P62266;D6RD47	40S ribosomal protein S23	RPS23	3	15.807	143	1.3716
P78332;E9PGM9;F8WCA5;B4E0G6;P78332-2;B4DNY1;C9JSL1;F8WF63	P78332;E9PGM9;F8WCA5;B4E0G6	RNA-binding protein 6	RBM6	5	128.64	1123	1.3644
P12956;B1AHC9;B1AHC8;F5H1I8	P12956;B1AHC9;B1AHC8;F5H1I8	X-ray repair cross-complementing protein 6	XRCC6	3	69.842	609	1.3611
P61247;E9PFI5;D6RG13;D6RAT0;F5H4F9;H0Y8L7;H0Y9Y4;D6RB09;D6R9B6;D6RI02;D6RED7;D6RAS7;D6RGE0	P61247;E9PFI5;D6RG13;D6RAT0;F5H4F9;H0Y8L7;H0Y9Y4;D6RB09	40S ribosomal protein S3a	RPS3A	7	29.945	264	1.3525
P06748-2;P06748;P06748-3;E5RI98;E5RGW4	P06748-2;P06748;P06748-3;E5RI98	Nucleophosmin	NPM1	4	29.464	265	1.3511
P19338;H7BY16;C9JYW2;C9JLB1;C9J1H7;C9JWL1	P19338;H7BY16	Nucleolin	NCL	4	76.613	710	1.3493
Q99878;Q96KK5;Q9BTM1;Q16777;Q93077;Q7L7L0;Q6FI13;P20671;P0C0S8;P04908;H0YFX9;Q96QV6;P16104;Q9BTM1-2;Q71UI9-5;Q8IUE6	Q99878;Q96KK5;Q9BTM1;Q16777;Q93077;Q7L7L0;Q6FI13;P20671;P0C0S8;P04908;H0YFX9;Q96QV6;P16104;Q9BTM1-2	Histone H2A type 1-J;Histone H2A type 1-H;Histone H2A.J;Histone H2A type 2-C;Histone H2A type 1-C;Histone H2A type 3;Histone H2A type 2-A;Histone H2A type 1-D;Histone H2A type 1;Histone H2A type 1-B/E;Histone H2A;Histone H2A type 1-A;Histone H2A.x	HIST1H2AJ;HIST1H2AH;H2AFJ;HIST2H2AC;HIST1H2AC;HIST3H2A;HIST2H2AA3;HIST1H2AD;HIST1H2AG;HIST1H2AB;HIST1H2AA;H2AFX	2	13.936	128	1.3476
O15372;B3KS98;E5RJT0;E5RFW7;E5RFH0;E5RGU4	O15372;B3KS98;E5RJT0	Eukaryotic translation initiation factor 3 subunit H	EIF3H	7	39.93	352	1.3464
E9PIN3;Q9UBU9;Q9UBU9-2;E9PLA7;E9PMV7	E9PIN3;Q9UBU9;Q9UBU9-2	Nuclear RNA export factor 1	NXF1	2	68.106	603	1.343
P62851	P62851	40S ribosomal protein S25	RPS25	4	13.742	125	1.3425
Q7L2H7;B4E2Q4;J3KNJ2;H0YCQ8;E9PRY0;E9PN86	Q7L2H7;B4E2Q4;J3KNJ2;H0YCQ8	Eukaryotic translation initiation factor 3 subunit M	EIF3M	4	42.502	374	1.3403
P62847-2;E7ETK0;P62847-3;P62847;P62847-4	P62847-2;E7ETK0;P62847-3;P62847;P62847-4	40S ribosomal protein S24	RPS24	3	15.069	130	1.3393
Q00839-2;Q00839;Q5RI18	Q00839-2;Q00839	Heterogeneous nuclear ribonucleoprotein U	HNRNPU	17	88.979	806	1.3356
P55884;P55884-2;C9JZG1;C9JQN7	P55884;P55884-2	Eukaryotic translation initiation factor 3 subunit B	EIF3B	19	92.48	814	1.3346
P23396;E9PL09;P23396-2;E9PPU1;H0YEU2;F2Z2S8;H0YCJ7;E9PL45;H0YF32;E9PQ96;E9PJH4;E9PK82;E9PSF4;E9PQX2;H0YES8	P23396;E9PL09;P23396-2;E9PPU1;H0YEU2;F2Z2S8;H0YCJ7;E9PL45;H0YF32	40S ribosomal protein S3	RPS3	11	26.688	243	1.3291
Q5JR95;P62241	Q5JR95;P62241	40S ribosomal protein S8	RPS8	6	21.879	188	1.3214
Q14692;A8MXU9;A8MV67	Q14692	Ribosome biogenesis protein BMS1 homolog	BMS1	10	145.81	1282	1.3205
Q6PKG0;Q6PKG0-3;E5RH50;H0YC33;H0YC73;H0YBW1;H0YBR8;H0YBJ5;E5RHK4;H0YAN4;H0YBM7	Q6PKG0;Q6PKG0-3;E5RH50	La-related protein 1	LARP1	3	123.51	1096	1.3199
Q9Y262;B0QY89;Q9Y262-2;B0QY90;C9JHP4;C9K0Q7;H7C3A0;H0Y7E6	Q9Y262;B0QY89;Q9Y262-2;B0QY90	Eukaryotic translation initiation factor 3 subunit L	EIF3L	18	66.726	564	1.3189
Q13347;Q5TFK1	Q13347	Eukaryotic translation initiation factor 3 subunit I	EIF3I	10	36.501	325	1.3181
B4DUR8;P49368-2;P49368;Q5SZX6;E9PQ35;Q5SZW8;E9PRC8	B4DUR8;P49368-2;P49368	T-complex protein 1 subunit gamma	CCT3	3	55.674	500	1.3141
P62701;Q8TD47;C9JEH7;P22090;A6NH36;C9JQ55	P62701;Q8TD47	40S ribosomal protein S4, X isoform;40S ribosomal protein S4, Y isoform 2	RPS4X;RPS4Y2	10	29.597	263	1.3056
Q92499	Q92499	ATP-dependent RNA helicase DDX1	DDX1	21	82.431	740	1.3033
J3QQT2;J3KRX5;P18621;P18621-3;J3QS96;P18621-2;J3QLC8;J3KRB3;J3KSJ0	J3QQT2;J3KRX5;P18621;P18621-3;J3QS96;P18621-2;J3QLC8;J3KRB3	60S ribosomal protein L17	RPL17	6	19.786	171	1.2967
Q14152;F5H335	Q14152;F5H335	Eukaryotic translation initiation factor 3 subunit A	EIF3A	34	166.57	1382	1.2933
P46781;B5MCT8;C9JM19;F2Z3C0;A8MXK4	P46781;B5MCT8;C9JM19	40S ribosomal protein S9	RPS9	11	22.591	194	1.2932
P62263;H0YB22;E5RH77	P62263;H0YB22;E5RH77	40S ribosomal protein S14	RPS14	4	16.273	151	1.2923
Q5T4L4;P42677	Q5T4L4;P42677	40S ribosomal protein S27	RPS27	2	7.3564	66	1.2898
O43143;B0V0F8;O60231;F5H658;Q14562	O43143	Putative pre-mRNA-splicing factor ATP-dependent RNA helicase DHX15	DHX15	15	90.932	795	1.2886
P62269;J3JS69	P62269	40S ribosomal protein S18	RPS18	7	17.718	152	1.2818
B7Z9L0;P50991-2;P50991;B7Z2F4	B7Z9L0;P50991-2;P50991;B7Z2F4	T-complex protein 1 subunit delta	CCT4	4	52.33	483	1.2791
Q86V81;E9PB61	Q86V81;E9PB61	THO complex subunit 4	ALYREF	3	26.888	257	1.2774
P11940;P11940-2;E7EQV3;E7ERJ7;H0YAR2;Q9H361;H0YBN4;H0YAP2;E5RGH3;E5RH24;E5RJB9;H3BNY3;H0YB86;H0YAS6;H0YB75;Q4VXU2;H0YAS7;H3BPI5;Q4VY17;H0YC10;E5RHG7;Q96DU9;E5RGC4;E5RFD8;H0YAW6	P11940;P11940-2;E7EQV3;E7ERJ7;H0YAR2	Polyadenylate-binding protein 1	PABPC1	16	70.67	636	1.2714
P62249;M0R210;M0R3H0;M0R1M5;Q6IPX4;M0QX76	P62249;M0R210;M0R3H0;M0R1M5;Q6IPX4	40S ribosomal protein S16	RPS16	9	16.445	146	1.2695
B4DVY1;O15371;B0QYA5;B0QYA3;B0QYA6;B0QYA7;B0QYA8;B0QYA4	B4DVY1;O15371;B0QYA5	Eukaryotic translation initiation factor 3 subunit D	EIF3D	10	58.14	499	1.2695
E5RI99;P62888	E5RI99;P62888	60S ribosomal protein L30	RPL30	2	12.656	114	1.2671
O43148;O43148-2;K7EP06;F5H2D9;K7EPP5;K7ERH6	O43148;O43148-2;K7EP06;F5H2D9	mRNA cap guanine-N7 methyltransferase	RNMT	7	54.843	476	1.2667
Q8NC51-3;Q8NC51;Q8NC51-4;Q8NC51-2	Q8NC51-3;Q8NC51;Q8NC51-4;Q8NC51-2	Plasminogen activator inhibitor 1 RNA-binding protein	SERBP1	3	43.135	393	1.2635
Q5VTL8;Q5VTL8-2	Q5VTL8;Q5VTL8-2	Pre-mRNA-splicing factor 38B	PRPF38B	2	64.467	546	1.2627
Q52LJ0;Q52LJ0-2;H0YNA1	Q52LJ0;Q52LJ0-2	Protein FAM98B	FAM98B	6	37.19	330	1.2607
P39019;M0R2L9;M0QXK4;M0QYF7;M0R140	P39019;M0R2L9;M0QXK4;M0QYF7;M0R140	40S ribosomal protein S19	RPS19	8	16.06	145	1.2602
P51114;P51114-3;B4DXZ6;E9PFF5;P51114-2;E7EU85;H7C4S4;C9JYQ6;C9JZE0;C9JY20;F8W871	P51114;P51114-3;B4DXZ6;E9PFF5;P51114-2;E7EU85	Fragile X mental retardation syndrome-related protein 1	FXR1	3	69.72	621	1.2584
M0R0F0;P46782;M0R0R2;M0QZN2	M0R0F0;P46782;M0R0R2;M0QZN2	40S ribosomal protein S5;40S ribosomal protein S5, N-terminally processed	RPS5	3	22.391	200	1.255
P62857	P62857	40S ribosomal protein S28	RPS28	2	7.8409	69	1.2519
P62277;J3KMX5;E9PS50	P62277;J3KMX5	40S ribosomal protein S13	RPS13	6	17.222	151	1.2491
P46783;F6U211;Q9NQ39	P46783;F6U211;Q9NQ39	40S ribosomal protein S10;Putative 40S ribosomal protein S10-like	RPS10;RPS10P5	4	18.898	165	1.2491
P60842;J3QLN6;J3KS25;J3QR64;J3KTB5;J3QL43;J3QS69;J3KT12;P60842-2;E7EQG2;Q14240;Q14240-2;J3QKZ9;J3KSZ0;Q9NZE6;J3KTN0	P60842;J3QLN6;J3KS25;J3QR64;J3KTB5;J3QL43;J3QS69;J3KT12;P60842-2;E7EQG2;Q14240;Q14240-2;J3QKZ9;J3KSZ0;Q9NZE6	Eukaryotic initiation factor 4A-I;Eukaryotic initiation factor 4A-II	EIF4A1;EIF4A2	3	46.153	406	1.2489
H3BRV0;Q99613;B5ME19;H3BPE4;H3BPE3;H3BTY8	H3BRV0;Q99613;B5ME19	Eukaryotic translation initiation factor 3 subunit C	EIF3C;EIF3CL	16	104.1	903	1.244
P60228;E5RGA2;H0YBR5;E5RIT4;H0YAW4;E5RHS5;E5RIP5;E5RJ25;E5RII3	P60228;E5RGA2	Eukaryotic translation initiation factor 3 subunit E	EIF3E	14	52.22	445	1.2429
O00303;B3KSH1;B4DEW9;H0YDT6;E9PQV8	O00303;B3KSH1;B4DEW9	Eukaryotic translation initiation factor 3 subunit F	EIF3F	8	37.563	357	1.235
Q99959-2;Q99959	Q99959-2;Q99959	Plakophilin-2	PKP2	3	92.755	837	1.2095
Q92598-2;Q92598-3;Q92598;B4DYH1;B4DY72	Q92598-2;Q92598-3;Q92598;B4DYH1;B4DY72	Heat shock protein 105 kDa	HSPH1	2	92.115	814	1.2064
Q1KMD3;H3BQZ7	Q1KMD3;H3BQZ7	Heterogeneous nuclear ribonucleoprotein U-like protein 2	HNRNPUL2;hCG_2044799	3	85.104	747	1.1868
O75821;K7EP16;K7ER90;K7EL20;K7ENA8	O75821;K7EP16;K7ER90;K7EL20	Eukaryotic translation initiation factor 3 subunit G	EIF3G	4	35.611	320	1.1697
P67809;H0Y449;C9J5V9;Q9Y2T7	P67809;H0Y449	Nuclease-sensitive element-binding protein 1	YBX1	10	35.924	324	1.1493
H0YJG9;Q13268;D3DS54;H0YJP4;C9JZP6;Q13268-2	H0YJG9;Q13268;D3DS54;H0YJP4;C9JZP6;Q13268-2	Dehydrogenase/reductase SDR family member 2	DHRS2	3	17.471	161	1.1318
P62753;A2A3R5;A2A3R7	P62753;A2A3R5;A2A3R7	40S ribosomal protein S6	RPS6	4	28.68	249	1.1215
P62829;C9JD32;B9ZVP7;J3KT29;J3KTJ3	P62829;C9JD32;B9ZVP7;J3KT29	60S ribosomal protein L23	RPL23	3	14.865	140	1.1213
E1P5S2;Q14498-3;Q14498-2;Q14498;H0Y4X3;G3XAC6;G3V5Z6;H0YJJ3;Q5QP23;G3XAP0;Q86U06-4;Q86U06-5;Q86U06-2;Q86U06;G3V546;Q5QP22;Q5QP21;Q86U06-3	E1P5S2;Q14498-3;Q14498-2;Q14498;H0Y4X3;G3XAC6	RNA-binding protein 39	RBM39	9	40.541	373	1.111
P62081;B5MCP9	P62081;B5MCP9	40S ribosomal protein S7	RPS7	6	22.127	194	1.1088
B4DJ96;O95232;J3KPP4;D6RDI2;D6RHH0	B4DJ96;O95232;J3KPP4	Luc7-like protein 3	LUC7L3	3	42.571	356	1.1043
Q01081-2;Q01081;Q01081-4;K7EJH3;K7EJM7;M0QYK5;Q01081-3;K7ERY8;M0R2N4;Q8WU68-3;Q8WU68-2;Q8WU68	Q01081-2;Q01081;Q01081-4	Splicing factor U2AF 35 kDa subunit	U2AF1	2	27.882	240	1.0997
P26368-2;P26368;K7ENG2;K7ELP8	P26368-2;P26368;K7ENG2	Splicing factor U2AF 65 kDa subunit	U2AF2	4	53.12	471	1.0902
P60866;P60866-2;E5RIP1;E5RJX2;G3XAN0	P60866;P60866-2;E5RIP1;E5RJX2	40S ribosomal protein S20	RPS20	3	13.373	119	1.0859
F5H698;B4DER1;Q9P2J5;B4DJ10	F5H698;B4DER1;Q9P2J5;B4DJ10	Leucine--tRNA ligase, cytoplasmic	LARS	2	129.21	1130	1.084
Q9Y3B4	Q9Y3B4	Pre-mRNA branch site protein p14	SF3B14	3	14.585	125	1.0819
F5H6E2;O00159-3;O00159;O00159-2;I3L204;I3L501;I3L4D4;I3L3Y6;I3L168;I3L3F5	F5H6E2;O00159-3;O00159;O00159-2	Unconventional myosin-Ic	MYO1C	15	118.99	1039	1.0643
P16989;P16989-3;P16989-2;H0YG22	P16989;P16989-3;P16989-2	Y-box-binding protein 3	YBX3	7	40.089	372	1.0639
E9PAX8;Q8NEY8-8;Q8NEY8-2;F8W0Q9;Q8NEY8;F8WF16;Q8NEY8-6;B7Z8L1;F8W6A0;Q8NEY8-3;F8VPY7;F8VWU8;Q8NEY8-5;F8VRK2;Q8NEY8-7;REV__K7EN69	E9PAX8;Q8NEY8-8;Q8NEY8-2;F8W0Q9;Q8NEY8;F8WF16;Q8NEY8-6;B7Z8L1;F8W6A0;Q8NEY8-3;F8VPY7;F8VWU8;Q8NEY8-5	Periphilin-1	PPHLN1	3	40.319	348	1.0604
Q9NQ29-2;Q9NQ29;A8MYV2;Q9NQ29-3;B8ZZ10;B8ZZ09;B8ZZ12;F8WBC1;F2Z322	Q9NQ29-2;Q9NQ29;A8MYV2;Q9NQ29-3;B8ZZ10	Putative RNA-binding protein Luc7-like 1	LUC7L	5	38.405	325	1.0546
Q9Y4E8-2;Q9Y4E8-3;E9PCQ3;Q9Y4E8;F8VZG8;F8W0H4;Q9Y4E8-4;H0YI31;Q13107-2;G5E9A6;Q13107;P51784	Q9Y4E8-2;Q9Y4E8-3;E9PCQ3;Q9Y4E8	Ubiquitin carboxyl-terminal hydrolase;Ubiquitin carboxyl-terminal hydrolase 15	USP15	7	109.3	952	1.0511
Q14966-2;C9JBI6;F5H330;Q14966-4;Q14966-3;Q14966;M0QXP4;C9JWN0	Q14966-2;C9JBI6;F5H330;Q14966-4;Q14966-3;Q14966	Zinc finger protein 638	ZNF638	4	92.051	814	1.0421
Q14444-2;Q14444;G3V153;E9PLA9;E9PP31	Q14444-2;Q14444;G3V153;E9PLA9	Caprin-1	CAPRIN1	7	76.861	694	1.0418
Q07065	Q07065	Cytoskeleton-associated protein 4	CKAP4	3	66.022	602	1.0377
Q9BY77-2;Q9BY77;Q6R954;B4DMM2;F8WEE2;F8WCX5	Q9BY77-2;Q9BY77	Polymerase delta-interacting protein 3	POLDIP3	3	42.894	392	1.0324
Q9UHX1-4;Q9UHX1-6;Q9UHX1-3;Q9UHX1-5;Q9UHX1-2;Q9UHX1;E9PQ56;H0YEM1;E9PN18;E9PL19;E9PMU7;H0YCP8	Q9UHX1-4;Q9UHX1-6;Q9UHX1-3;Q9UHX1-5;Q9UHX1-2;Q9UHX1;E9PQ56;H0YEM1	Poly(U)-binding-splicing factor PUF60	PUF60	4	54.024	499	1.0272
P62805	P62805	Histone H4	HIST1H4A	5	11.367	103	1.0263
P98175-2;P98175;P98175-4;P98175-3;P52756	P98175-2;P98175;P98175-4;P98175-3	RNA-binding protein 10	RBM10	20	103.43	929	1.025
P07814	P07814	Bifunctional glutamate/proline--tRNA ligase;Glutamate--tRNA ligase;Proline--tRNA ligase	EPRS	4	170.59	1512	1.0237
P17987;F5H282;E7EQR6;E7ERF2;F5H676;F5H136;F5H726;F5GZI8;F5GZ03;F5GYL4	P17987;F5H282;E7EQR6;E7ERF2	T-complex protein 1 subunit alpha	TCP1	5	60.343	556	1.0121
P22087;M0R0P1;M0R299;M0QXL5;M0R2Q4;M0R2U2;M0R1H0;M0R2B0	P22087;M0R0P1;M0R299;M0QXL5;M0R2Q4;M0R2U2;M0R1H0;M0R2B0	rRNA 2-O-methyltransferase fibrillarin	FBL	3	33.784	321	1.0118
Q15365;H3BSP4;C9K0A2;F8WC71;F8VTZ0;C9IZV9;C9J7A9;C9JSA6;C9J5V4;C9JTY5;C9JZY3;J3QT27;C9J0A4;P57721-2;P57721-3;P57721-5;P57723-2;E9PFP8;P57721-4;P57721;P57723	Q15365	Poly(rC)-binding protein 1	PCBP1	2	37.497	356	1.0001
P13639;K7EJ74;K7EP67	P13639	Elongation factor 2	EEF2	2	95.337	858	0.99839
P42704;B8ZZ38;C9JCA9	P42704	Leucine-rich PPR motif-containing protein, mitochondrial	LRPPRC	3	157.9	1394	0.99344
J3KR24;P41252;Q5TCC5;Q5TCD2;Q5TCC4;Q5TCC6;Q5TCD1	J3KR24;P41252	Isoleucine--tRNA ligase, cytoplasmic	IARS	4	131.76	1152	0.99259
Q9NY12-2;Q9NY12	Q9NY12-2;Q9NY12	H/ACA ribonucleoprotein complex subunit 1	GAR1	4	20.834	199	0.99098
P46940;H0YLE8;E9PDT6;Q13576-2;J3KR91;F5H7S7;E7EWC2;Q13576	P46940;H0YLE8	Ras GTPase-activating-like protein IQGAP1	IQGAP1	3	189.25	1657	0.98664
Q13813-3;Q13813;Q13813-2;A6NG51	Q13813-3;Q13813;Q13813-2;A6NG51	Spectrin alpha chain, non-erythrocytic 1	SPTAN1	11	282.28	2452	0.98449
Q8IWX8;J3QK89	Q8IWX8;J3QK89	Calcium homeostasis endoplasmic reticulum protein	CHERP	7	103.7	916	0.97353
Q7L014;D6RJA6	Q7L014	Probable ATP-dependent RNA helicase DDX46	DDX46	11	117.36	1031	0.97251
B4DTG6;Q8ND56-2;Q8ND56;K7EMZ9;I3L4Q1	B4DTG6;Q8ND56-2;Q8ND56;K7EMZ9	Protein LSM14 homolog A	LSM14A	5	46.411	422	0.97225
P26196	P26196	Probable ATP-dependent RNA helicase DDX6	DDX6	6	54.416	483	0.97123
Q9Y383;Q9Y383-3;Q9Y383-2;Q96HJ9-2;C9JWT3;F8WB41;F8WEU3	Q9Y383;Q9Y383-3;Q9Y383-2;Q96HJ9-2	Putative RNA-binding protein Luc7-like 2	LUC7L2	4	46.513	392	0.9683
P63173;J3KT73;J3QL01;J3KSP2	P63173;J3KT73;J3QL01;J3KSP2	60S ribosomal protein L38	RPL38	6	8.2178	70	0.96363
P23588;E7EX17;B4DS13;F8VSC7;F8VP89;F8W0K0;F8VX11;F8VYE9;F8VRU1	P23588;E7EX17;B4DS13;F8VSC7;F8VP89;F8W0K0;F8VX11	Eukaryotic translation initiation factor 4B	EIF4B	13	69.15	611	0.96276
P48643;B7ZAR1;E9PCA1;E7ENZ3;B4DYD8;D6RIZ7;H0Y914	P48643;B7ZAR1;E9PCA1;E7ENZ3;B4DYD8	T-complex protein 1 subunit epsilon	CCT5	3	59.67	541	0.95621
P53999	P53999	Activated RNA polymerase II transcriptional coactivator p15	SUB1	4	14.395	127	0.95541
Q8WWY3;E7ESA8;E7EVX8;Q8WWY3-2;E7EU94;E7ESX0;E7EN72;Q8WWY3-3	Q8WWY3;E7ESA8;E7EVX8;Q8WWY3-2;E7EU94;E7ESX0;E7EN72;Q8WWY3-3	U4/U6 small nuclear ribonucleoprotein Prp31	PRPF31	9	55.455	499	0.95456
O60841	O60841	Eukaryotic translation initiation factor 5B	EIF5B	2	138.83	1220	0.95431
P47897;B4DWJ2;H7C0R3;C9JSG9;B7Z840;C9J165;F2Z2V6	P47897;B4DWJ2;H7C0R3	Glutamine--tRNA ligase	QARS	3	87.798	775	0.9521
Q5JSZ5;Q5JSZ5-5;Q5JSZ9;Q5JT00	Q5JSZ5;Q5JSZ5-5	Protein PRRC2B	PRRC2B	4	242.96	2229	0.95105
F8W020;F8VY35;B3KNT8;F8W0J6;F5H4R6;H0YIV4;P55209;H0YHC3;F8W118;F8VXI6;F8VUX1;F8VV59;B7Z9C2;F8VRJ2;F8VVB5;H0YH88;B3KV44;F8W543	F8W020;F8VY35;B3KNT8;F8W0J6;F5H4R6;H0YIV4;P55209;H0YHC3;F8W118;F8VXI6;F8VUX1;F8VV59;B7Z9C2;F8VRJ2;F8VVB5;H0YH88;B3KV44;F8W543	Nucleosome assembly protein 1-like 1	NAP1L1	2	24.366	207	0.94009
Q15393;Q15393-2;Q15393-3;J3QRB2;J3QL37;I3L4G7;H3BMB0	Q15393	Splicing factor 3B subunit 3	SF3B3	14	135.58	1217	0.93204
P35579;P35579-2;P35749-4;P35749-3;P35749;P35580;P35749-2;P35580-2;F8W6L6;Q7Z406;P35580-3;Q7Z406-6;P35580-4;F2Z2U8;Q7Z406-2;G8JLL9;Q5BKV1;Q7Z406-5;Q7Z406-4	P35579;P35579-2	Myosin-9	MYH9	6	226.53	1960	0.9319
Q13435;E9PPJ0;E9PJT3;E9PJ04;H0YCG1;H0YEX5;E9PIL8	Q13435;E9PPJ0	Splicing factor 3B subunit 2	SF3B2	9	100.23	895	0.93002
P52292;J3QLL0;J3KS65	P52292	Importin subunit alpha-2	KPNA2	2	57.861	529	0.92938
O75533;H7C341;F8WC19;O75533-2;B4DGZ4	O75533	Splicing factor 3B subunit 1	SF3B1	14	145.83	1304	0.92701
O15042-2;O15042;E7ET15;O15042-3;C9JB80;H0Y8D9;E7EW00;H7C4V2	O15042-2;O15042;E7ET15;O15042-3;C9JB80	U2 snRNP-associated SURP motif-containing protein	U2SURP	13	118.23	1028	0.92196
Q9BUA3;H0YGK9;H0YGY5	Q9BUA3	Uncharacterized protein C11orf84	C11orf84	6	41.036	381	0.9215
Q15459;E9PAW1;F8WC79;F8WB66	Q15459;E9PAW1	Splicing factor 3A subunit 1	SF3A1	9	88.885	793	0.92087
P09382	P09382	Galectin-1	LGALS1	3	14.716	135	0.91006
Q9ULX6-2;Q9ULX6;M0QZQ9	Q9ULX6-2;Q9ULX6;M0QZQ9	A-kinase anchor protein 8-like	AKAP8L	2	65.229	585	0.90943
Q2M3D2	Q2M3D2	Exocyst complex component 3-like protein 2	EXOC3L2	6	45.858	409	0.90142
Q8TDY2-2;Q8TDY2;E5RH63;H0YC28	Q8TDY2-2;Q8TDY2	RB1-inducible coiled-coil protein 1	RB1CC1	1	182.85	1591	0.88948
P05141;Q9H0C2	P05141	ADP/ATP translocase 2	SLC25A5	9	32.852	298	0.88408
P08238;Q58FF7;Q5T9W8;F8W026	P08238	Heat shock protein HSP 90-beta	HSP90AB1	8	83.263	724	0.88221
P54136;P54136-2;F5H3T8;E5RH09;E5RJM9	P54136;P54136-2;F5H3T8	Arginine--tRNA ligase, cytoplasmic	RARS	2	75.378	660	0.88137
F5H7K2;Q8IWI9;E7ENI0;Q8IWI9-2;H3BU53	F5H7K2;Q8IWI9;E7ENI0	MAX gene-associated protein	MGA	3	315.22	2856	0.88036
Q9Y657;Q5JZB7;Q9BPZ2;Q99865	Q9Y657	Spindlin-1	SPIN1	7	29.6	262	0.87225
Q9Y520-4;E7EPN9;Q9Y520-5;Q9Y520;Q9Y520-7;Q9Y520-3;Q9Y520-6;Q9Y520-2;H7C5N8	Q9Y520-4;E7EPN9;Q9Y520-5;Q9Y520;Q9Y520-7;Q9Y520-3;Q9Y520-6;Q9Y520-2	Protein PRRC2C	PRRC2C	12	308.6	2817	0.87156
P35813-2;P35813;P35813-3;E9PKB5;E9PL75;E9PJN3	P35813-2;P35813;P35813-3;E9PKB5;E9PL75;E9PJN3	Protein phosphatase 1A	PPM1A	4	35.957	324	0.86457
P08107;P08107-2;E7EP94;Q5SP16	P08107;P08107-2;E7EP94;Q5SP16	Heat shock 70 kDa protein 1A/1B	HSPA1A	6	70.051	641	0.85827
F8W1R7;P60660-2;P60660;J3KND3;G8JLA2;G3V1V0;B7Z6Z4;G3V1Y7;F8VPF3;F8VXL3;H0YI43;F8VZU9;F8W1I5;F8W180;P14649	F8W1R7;P60660-2;P60660;J3KND3;G8JLA2;G3V1V0;B7Z6Z4;G3V1Y7;F8VPF3	Myosin light polypeptide 6	MYL6	2	16.29	145	0.8432
O94761	O94761	ATP-dependent DNA helicase Q4	RECQL4	12	133.08	1208	0.84295
Q00325-2;Q00325;F8VVM2;F8VZL5;F8VWR4;F8VWQ0	Q00325-2;Q00325;F8VVM2	Phosphate carrier protein, mitochondrial	SLC25A3	2	39.958	361	0.84258
Q12874;E7EUT8	Q12874;E7EUT8	Splicing factor 3A subunit 3	SF3A3	4	58.848	501	0.84122
E9PKG1;Q99873-3;Q99873-2;Q99873-4;Q99873;H7C2I1;E9PQ98;E9PIX6;E9PNR9;H0YDE4;Q9NR22-2;Q9NR22	E9PKG1;Q99873-3;Q99873-2;Q99873-4;Q99873;H7C2I1;E9PQ98;E9PIX6;E9PNR9;H0YDE4	Protein arginine N-methyltransferase 1	PRMT1	5	37.709	325	0.83993
Q13283;F5H4D6;E5RIZ6;E5RIF8;E5RH42;Q5HYE9;E5RJU8;E5RH00;E5RI46	Q13283;F5H4D6	Ras GTPase-activating protein-binding protein 1	G3BP1	6	52.164	466	0.83702
P68371;P04350;A8K854;Q3ZCM7;M0R0X0;M0QY85;M0QY37;M0QX14;M0QZL7;M0R278	P68371;P04350;A8K854	Tubulin beta-4B chain;Tubulin beta-4A chain	TUBB4B;TUBB4A;TUBB3	13	49.83	445	0.83623
Q68CR9;P14868;H7BZ35;C9JQM9;C9J7S3;C9JLC1;H7C278	Q68CR9;P14868	Aspartate--tRNA ligase, cytoplasmic	DKFZp781B11202;DARS	4	45.771	401	0.83574
Q9P270;D6RIF6;H0Y9L2	Q9P270;D6RIF6	SLAIN motif-containing protein 2	SLAIN2	5	62.543	581	0.83122
Q9UNF1;Q5H909;Q9UNF1-2;H7BXW3;Q5H907	Q9UNF1;Q5H909;Q9UNF1-2;H7BXW3;Q5H907	Melanoma-associated antigen D2	MAGED2	3	64.953	606	0.8279
Q9UN86;Q9UN86-2;D6RAC7;D6RB17;D6R9X5;D6R9A4;D6RBM9;D6REX8;D6RBR0;D6RE13;D6RBW8;D6RGJ4	Q9UN86;Q9UN86-2	Ras GTPase-activating protein-binding protein 2	G3BP2	5	54.12	482	0.82708
Q01082;Q01082-3;Q01082-2;F8W6C1	Q01082;Q01082-3;Q01082-2	Spectrin beta chain, non-erythrocytic 1	SPTBN1	7	274.61	2364	0.82615
Q9H3K6;Q9H3K6-2;H3BV85;H3BTW0;H3BVE0	Q9H3K6;Q9H3K6-2;H3BV85;H3BTW0;H3BVE0	BolA-like protein 2	BOLA2;BOLA2B;LOC101060252	4	10.116	86	0.82336
P19474;F5H012;P19474-2;H0YDP8	P19474;F5H012;P19474-2	E3 ubiquitin-protein ligase TRIM21	TRIM21	15	54.169	475	0.82136
E9PMI6;J3KN38;P54105;E9PJF4;E9PQ83	E9PMI6;J3KN38;P54105;E9PJF4;E9PQ83	Methylosome subunit pICln	CLNS1A	4	18.259	167	0.81718
Q9NYF8-2;Q9NYF8;Q9NYF8-4;Q9NYF8-3;E9PK91;E9PK09;E9PQN2;E9PKI6;E9PJA7;B0AZU3;H0YF14;H0YF00;H0YF63	Q9NYF8-2;Q9NYF8;Q9NYF8-4;Q9NYF8-3;E9PK91;E9PK09;E9PQN2;E9PKI6;E9PJA7	Bcl-2-associated transcription factor 1	BCLAF1	10	105.95	918	0.81225
Q9NXE8;B4DJK2;B4DZL1;J3QLP6	Q9NXE8;B4DJK2;B4DZL1	Pre-mRNA-splicing factor CWC25 homolog	CWC25	4	49.647	425	0.81224
Q86X51	Q86X51	Uncharacterized protein CXorf67	CXorf67	4	51.893	503	0.81206
P52732	P52732	Kinesin-like protein KIF11	KIF11	33	119.16	1056	0.80863
Q9BQA1;B4DP38;H0Y711	Q9BQA1;B4DP38	Methylosome protein 50	WDR77	7	36.724	342	0.80762
Q8TA86;C9J6V2	Q8TA86;C9J6V2	Retinitis pigmentosa 9 protein	RP9	4	26.106	221	0.8065
Q99417	Q99417	C-Myc-binding protein	MYCBP	5	11.967	103	0.80441
P68104;Q5VTE0;A6PW80;Q5JR01	P68104;Q5VTE0	Elongation factor 1-alpha 1;Putative elongation factor 1-alpha-like 3	EEF1A1;EEF1A1P5	8	50.14	462	0.80318
Q14315-2;Q14315;O75369-5;O75369-4;O75369-6;O75369-3;O75369-2;O75369-9;O75369;O75369-8	Q14315-2;Q14315	Filamin-C	FLNC	7	287.28	2692	0.80286
P62316;K7ERG4;K7EJB5;P62316-2	P62316;K7ERG4	Small nuclear ribonucleoprotein Sm D2	SNRPD2	4	13.527	118	0.80166
P46821;D6RA32;D6RA40;D6RCL2;D6RGJ3;P78559;P78559-2;J3KPX8;E9PGC8	P46821	Microtubule-associated protein 1B;MAP1B heavy chain;MAP1 light chain LC1	MAP1B	13	270.63	2468	0.80105
P48634;P48634-3;P48634-2;P48634-4	P48634;P48634-3;P48634-2;P48634-4	Protein PRRC2A	PRRC2A	9	228.86	2157	0.79754
Q15208	Q15208	Serine/threonine-protein kinase 38	STK38	14	54.19	465	0.78834
O14744;O14744-2;G3V5W5;B4DX49;B4DV00;A8MTP3;G3V580;H0YJX6;G3V5L5;G3V2X6;G3V2L6;C9JSX3;H0YJD3;H0YJ77;G3V5T6;H7BZ44;G3V507;G3V2F5	O14744;O14744-2;G3V5W5;B4DX49;B4DV00;A8MTP3	Protein arginine N-methyltransferase 5;Protein arginine N-methyltransferase 5, N-terminally processed	PRMT5	23	72.683	637	0.78826
Q5JP53;P07437;Q5ST81;Q9BVA1;Q13885;E9PBJ4;K7ESM5;Q9BUF5;G3V2A3;F5H0I4;A6NKZ8;Q5SQY0;I3L2F9;A6NNZ2;Q9H4B7;CON__ENSEMBL:ENSBTAP00000025008;M0R2D3;G3V5W4;G3V2R8;M0R042;G3V3R4;M0QYM7;G3V2N6	Q5JP53;P07437;Q5ST81;Q9BVA1;Q13885	Tubulin beta chain;Tubulin beta-2B chain;Tubulin beta-2A chain	TUBB;TUBB2B;TUBB2A	13	47.766	426	0.78402
Q8TEW0-6;Q8TEW0-11;Q8TEW0-2;Q8TEW0;Q8TEW0-7;Q8TEW0-4;Q8TEW0-3;Q5VWV2;Q8TEW0-5	Q8TEW0-6;Q8TEW0-11;Q8TEW0-2;Q8TEW0;Q8TEW0-7;Q8TEW0-4;Q8TEW0-3;Q5VWV2;Q8TEW0-5	Partitioning defective 3 homolog	PARD3	3	146.27	1310	0.78228
J3QLE5;P14678-2;P63162;P14678;B3KVR1;P14678-3;J3KRY3	J3QLE5;P14678-2;P63162;P14678;B3KVR1;P14678-3;J3KRY3	Small nuclear ribonucleoprotein-associated protein N;Small nuclear ribonucleoprotein-associated proteins B and B;Small nuclear ribonucleoprotein-associated protein	SNRPN;SNRPB	3	17.546	169	0.78078
Q86UK7-2;Q86UK7-3;Q86UK7;H3BQQ2	Q86UK7-2;Q86UK7-3;Q86UK7;H3BQQ2	Zinc finger protein 598	ZNF598	3	97.805	896	0.77945
Q5HY54;P21333-2;P21333;E9PHF0;F8WE98;H0Y5C6;H0Y5F3	Q5HY54;P21333-2;P21333	Filamin-A	FLNA	46	276.55	2607	0.77688
Q9Y2W1	Q9Y2W1	Thyroid hormone receptor-associated protein 3	THRAP3	18	108.66	955	0.77572
Q14008-2;Q14008;Q14008-3;E9PQH5;H0YCF6;H0YEK7;H0YDX5	Q14008-2;Q14008;Q14008-3	Cytoskeleton-associated protein 5	CKAP5	7	218.52	1972	0.7751
P62314;J3QLR7;J3QLI9	P62314	Small nuclear ribonucleoprotein Sm D1	SNRPD1	2	13.281	119	0.77263
Q00610-2;Q00610;J3KR87;P53675-2;P53675;J3KS13	Q00610-2;Q00610;J3KR87;P53675-2;P53675	Clathrin heavy chain 1;Clathrin heavy chain 2	CLTC;CLTCL1	3	187.89	1639	0.76824
B4DJP7;P62318;H3BT13	B4DJP7;P62318	Small nuclear ribonucleoprotein Sm D3	SNRPD3	3	13.291	120	0.76707
O60573;C9JEL3;B9A044;B8ZZJ9;B8ZZ50;B8ZZL3;B4E1E4;B9A023	O60573;C9JEL3;B9A044;B8ZZJ9;B8ZZ50;B8ZZL3	Eukaryotic translation initiation factor 4E type 2	EIF4E2	4	28.362	245	0.76467
P84090;G3V279	P84090;G3V279	Enhancer of rudimentary homolog	ERH	2	12.259	104	0.75673
Q15057;H7C3Q8;H7C1E0;H7C3K3	Q15057	Arf-GAP with coiled-coil, ANK repeat and PH domain-containing protein 2	ACAP2	4	88.028	778	0.75156
O95881	O95881	Thioredoxin domain-containing protein 12	TXNDC12	5	19.206	172	0.75074
Q01804;G3V0I6;Q01804-3;D6RI06;Q7RTX8;Q01804-2	Q01804;G3V0I6;Q01804-3	OTU domain-containing protein 4	OTUD4	16	123.91	1113	0.74847
B8ZZF0;C9JIR6;O75688-4;O75688-2;O75688;O75688-5;O75688-3	B8ZZF0;C9JIR6;O75688-4;O75688-2;O75688;O75688-5	Protein phosphatase 1B	PPM1B	5	33.232	303	0.74251
Q9NXS2;K7EQG1	Q9NXS2;K7EQG1	Glutaminyl-peptide cyclotransferase-like protein	QPCTL	9	42.924	382	0.7392
P17707;B4DZ60;A6NNH3	P17707;B4DZ60;A6NNH3	S-adenosylmethionine decarboxylase proenzyme;S-adenosylmethionine decarboxylase alpha chain;S-adenosylmethionine decarboxylase beta chain	AMD1	2	38.339	334	0.73585
Q9UH99;Q9UH99-2;J3KQE0;B0QY60;B0QY64;B0QY68;B0QY66;H0Y686;B0QY67;B0QY63	Q9UH99;Q9UH99-2;J3KQE0	SUN domain-containing protein 2	SUN2	9	80.31	717	0.72747
Q9Y2H1;B4E3J8;F5H277;F5H7Z3;F5GY51;F5H5E6;F5H0V1;H0YGN4;I3L0D0	Q9Y2H1;B4E3J8	Serine/threonine-protein kinase 38-like	STK38L	6	54.002	464	0.72585
Q6Y7W6-4;Q6Y7W6;Q6Y7W6-3;I1E4Y6;E7ESB6;C9JHW1;E9PC50;C9J0V6;C9JHT0;C9JRZ2;F8WCD5;C9JPV7;C9JXQ0;C9JH18;C9JW88	Q6Y7W6-4;Q6Y7W6;Q6Y7W6-3;I1E4Y6;E7ESB6	PERQ amino acid-rich with GYF domain-containing protein 2	GIGYF2	11	148.63	1286	0.72087
E9PP50;P23528;E9PLJ3;E9PS23;E9PQB7;Q9Y281-3;G3V1A4;Q9Y281;E9PK25	E9PP50;P23528;E9PLJ3;E9PS23;E9PQB7;Q9Y281-3;G3V1A4;Q9Y281;E9PK25	Cofilin-1;Cofilin-2	CFL1;CFL2	2	17.865	160	0.70691
P11021	P11021	78 kDa glucose-regulated protein	HSPA5	3	72.332	654	0.70679
Q13464;C9JFJ0;D6REE7;O75116	Q13464;C9JFJ0;D6REE7;O75116	Rho-associated protein kinase 1;Rho-associated protein kinase 2	ROCK1;ROCK2	2	158.17	1354	0.6948
H0YMZ1;H0YN18;H0YL69;P25789;H0YKT8;H0YMI6;P25789-2;H0YMA1;H0YKS0;H0YLS6;H0YLC2	H0YMZ1;H0YN18;H0YL69;P25789;H0YKT8;H0YMI6;P25789-2;H0YMA1	Proteasome subunit alpha type;Proteasome subunit alpha type-4;Proteasome subunit beta type	PSMA4	2	24.583	221	0.68758
O94915;F5GX82;O94915-2;H0Y9X0;D6RJI4;F2Z2S2	O94915;F5GX82;O94915-2	Protein furry homolog-like	FRYL	4	339.59	3013	0.66781
Q09666	Q09666	Neuroblast differentiation-associated protein AHNAK	AHNAK	2	629.09	5890	0.66183
P53007;B4DP62	P53007	Tricarboxylate transport protein, mitochondrial	SLC25A1	2	34.012	311	0.65007
P29692-3;E9PK01;P29692;P29692-2;E9PRY8;E9PPR1;E9PL12;E9PL71;E9PQ49;E9PI39;E9PQZ1;P29692-4;E9PN91;E9PMW7;E9PIZ1;E9PK06;H0YCK7;E9PQC9;E9PKK3;E9PK72;H0YE58;H0YE72;E9PNW6;E9PJD0	P29692-3;E9PK01;P29692;P29692-2;E9PRY8;E9PPR1;E9PL12;E9PL71;E9PQ49;E9PI39;E9PQZ1;P29692-4;E9PN91;E9PMW7	Elongation factor 1-delta	EEF1D	3	28.558	257	0.64897
O15397;F5H2I3;H0YH64;O15397-2	O15397	Importin-8	IPO8	2	119.94	1037	0.64087
P14618-3;P14618;P14618-2;Q504U3;H3BTN5;H3BQ34;P30613-2;P30613	P14618-3;P14618;P14618-2;Q504U3;H3BTN5	Pyruvate kinase isozymes M1/M2;Pyruvate kinase	PKM;PKM2	3	56.272	516	0.62692
Q7Z353-2;Q7Z353;E2QRN0	Q7Z353-2;Q7Z353	Highly divergent homeobox	HDX	2	70.224	632	0.53078
O60256;C9JDU5;C9JJS3;C9K0K7;E7EPA1;O60256-3;B4E329;O60256-2;C9JDH0;E7EW35;I3L331;I3L164;I3L0S1;I3L4G9	O60256;C9JDU5;C9JJS3;C9K0K7;E7EPA1;O60256-3;B4E329;O60256-2;C9JDH0;E7EW35	Phosphoribosyl pyrophosphate synthase-associated protein 2	PRPSAP2	3	40.925	369	0.51846
Q06830	Q06830	Peroxiredoxin-1	PRDX1	4	22.11	199	0.46103
P07355;P07355-2;H0YN42;A6NMY6;H0YMD0;H0YMU9;H0YKS4;H0YM50;H0YMM1;H0YKZ7;H0YLV6;H0YMT9;H0YKX9;H0YN28;H0YL33;H0YMW4;H0YKV8;H0YKL9;H0YNP5;H0YMD9;H0YNB8;H0YKN4;H0YNA0;H0YN52;H0YLE2	P07355;P07355-2;H0YN42;A6NMY6;H0YMD0;H0YMU9;H0YKS4;H0YM50	Annexin A2;Annexin;Putative annexin A2-like protein	ANXA2;ANXA2P2	7	38.604	339	0.43585
P04406;P04406-2;E7EUT5	P04406;P04406-2;E7EUT5	Glyceraldehyde-3-phosphate dehydrogenase	GAPDH	4	36.053	335	0.36582
Q14558;Q14558-2;B4DP31;C9JNQ3;C9J168;C9JKT9;C9JUN4	Q14558;Q14558-2;B4DP31;C9JNQ3;C9J168	Phosphoribosyl pyrophosphate synthase-associated protein 1	PRPSAP1	5	39.393	356	0.3639
P60891;B1ALA9;B4DNL6;P21108;B1ALA7;H7C540	P60891;B1ALA9;B4DNL6;P21108	Ribose-phosphate pyrophosphokinase 1;Ribose-phosphate pyrophosphokinase;Ribose-phosphate pyrophosphokinase 3	PRPS1;PRPS1L1	4	34.834	318	0.34253
